# Supplementary material for: A Moderate Water Deficit Induces Profound Changes in the Proteome of Developing Maize Ovaries
Source: Biomolecules. 2024 Sep 30;14(10):1239. doi: 10.3390/biom14101239 (PMC11506675; doi:10.3390/biom14101239)
Supplement: Supplementary file 1 [file biomolecules-14-01239-s001.zip]

Archive with 50 entries (49 files):
- File S1. Boxplot-all-proteins.pdf
- File S2. KEGGpathways/
- File S2. KEGGpathways/2oxocarboxylic_acid_condition.png
- File S2. KEGGpathways/aa_biosynthesis_condition.png
- File S2. KEGGpathways/aa_biosynthesis_day.png
- File S2. KEGGpathways/aa_biosynthesis_zone.png
- File S2. KEGGpathways/alpha_linolenic_acide_dzI.png
- File S2. KEGGpathways/amino_sugar_nt_sugar_metabo_dzI.png
- File S2. KEGGpathways/arginine_proline_condition.png
- File S2. KEGGpathways/carbon_fixation_day.png
- File S2. KEGGpathways/carbon_fixation_zone.png
- File S2. KEGGpathways/carbon_metabo_condition.png
- File S2. KEGGpathways/carbon_metabo_day.png
- File S2. KEGGpathways/carbon_metabo_zone.png
- File S2. KEGGpathways/cysteine_methionine_day.png
- File S2. KEGGpathways/cysteine_methionine_zone.png
- File S2. KEGGpathways/DNA_replication_day.png
- File S2. KEGGpathways/DNA_replication_zone.png
- File S2. KEGGpathways/fattyacid_degration_condition.png
- File S2. KEGGpathways/glycolyse_gluconeogenesis_day.png
- File S2. KEGGpathways/glycolyse_gluconeogenesis_zone.png
- File S2. KEGGpathways/glyoxylate_dicarboxylate_metabo_condition.png
- File S2. KEGGpathways/glyoxylate_dicarboxylate_metabo_day.png
- File S2. KEGGpathways/glyoxylate_dicarboxylate_metabo_zone.png
- File S2. KEGGpathways/oxydative_phosphorylation_condition.png
- File S2. KEGGpathways/pentose_phosphate_zone.png
- File S2. KEGGpathways/proteasome_condition.png
- File S2. KEGGpathways/protein_processing_RE_condition.png
- File S2. KEGGpathways/protein_processing_RE_day.png
- File S2. KEGGpathways/protein_processing_RE_zone.png
- File S2. KEGGpathways/pyruvate_metabolism_condition.png
- File S2. KEGGpathways/pyruvate_metabolism_day.png
- File S2. KEGGpathways/pyruvate_metabolism_zone.png
- File S2. KEGGpathways/ribosome_day.png
- File S2. KEGGpathways/spiceosome_condition.png
- File S2. KEGGpathways/spiceosome_zone.png
- File S2. KEGGpathways/starch_glucose_cjI.png
- File S2. KEGGpathways/starch_glucose_condition.png
- File S2. KEGGpathways/starch_glucose_day.png
- File S2. KEGGpathways/starch_glucose_zone.png
- File S2. KEGGpathways/TCA_condition.png
- File S2. KEGGpathways/TCA_day.png
- File S2. KEGGpathways/TCA_zone.png
- TableS1.csv
- TableS2_clusters_mapman.ods
- TableS3_differential_analysis.csv
- TableS4_Cor_SignifWW.csv
- TableS5_Cor_SignifWD.csv
- TableS6_KEGG-KO-protnames.csv
- TableS7_networkProtHubs.csv
