# Supplementary material for: A Moderate Water Deficit Induces Profound Changes in the Proteome of Developing Maize Ovaries
Source: Biomolecules. 2024 Sep 30;14(10):1239. doi: 10.3390/biom14101239 (PMC11506675; doi:10.3390/biom14101239)
Supplement: Supplementary file 1 [file biomolecules-14-01239-s001.zip › TableS1.csv]

accession "clusters" "name1" "name2" "mercator4v5.0"
1 "zeammp036" 1 "Cellular respiration" "Cellular respiration.oxidative phosphorylation" "component *(NQO5/ND9) of NADH dehydrogenase electron output (module Q)"
2 "zeammp163" 2 "Cellular respiration" "Cellular respiration.oxidative phosphorylation" "subunit alpha of ATP synthase peripheral MF1 subcomplex"
3 "zm00001d000001_p002" 7 "Secondary metabolism" "Secondary metabolism.phenolics" "aureusidin synthase"
4 "zm00001d000030_p001" 4 "Plant reproduction" "Plant reproduction.flowering" "regulatory protein *(PEP) of autonomous floral-promotion pathway"
5 "zm00001d000227_p001" 6 "Lipid metabolism" "Lipid metabolism.fatty acid metabolism" "subunit beta of E1 subcomplex of pyruvate dehydrogenase complex"
6 "zm00001d001771_p001" 2 "Protein homeostasis" "Protein homeostasis.proteolysis" "A1-class (Pepsin) protease"
7 "zm00001d001831_p001" 5 "Cellular respiration" "Cellular respiration.glycolysis" "pyruvate kinase"
8 "zm00001d001913_p001" 6 "Protein homeostasis" "Protein homeostasis.ubiquitin-proteasome system" "E2 MUB ubiquitin-conjugating enzyme"
9 "zm00001d001935_p001" 2 "Protein biosynthesis" "Protein biosynthesis.aminoacyl-tRNA synthetase activities" "leucine-tRNA ligase"
10 "zm00001d001979_p001" 2 "Carbohydrate metabolism" "Carbohydrate metabolism.nucleotide sugar biosynthesis" "UDP-L-arabinose mutase"
11 "zm00001d002000_p002" 2 "Enzyme classification" "Enzyme classification.EC_1 oxidoreductases" "EC_1.13 oxidoreductase acting on single donor with incorporation of molecular oxygen (oxygenase)"
12 "zm00001d002051_p001" 2 "Amino acid metabolism" "Amino acid metabolism.serine group amino acid biosynthesis" "phosphoglycerate dehydrogenase"
13 "zm00001d002166_p001" 7 "Protein biosynthesis" "Protein biosynthesis.translation initiation" "component *(eIF3c) of eIF3 mRNA-to-PIC binding complex"
14 "zm00001d002244_p001" 4 "RNA processing" "RNA processing.RNA homeostasis" "regulatory factor *(RBP45/47) of mRNA stress granule formation"
15 "zm00001d002253_p001" 3 "Protein biosynthesis" "Protein biosynthesis.ribosome biogenesis" "component *(eL27) of large ribosomal-subunit (LSU) proteome"
16 "zm00001d002258_p001" 2 "Photosynthesis" "Photosynthesis.photorespiration" "aminomethyltransferase component *(T-protein) of glycine cleavage system"
17 "zm00001d002325_p002" 2 "not assigned" "not assigned.not annotated" "not classified"
18 "zm00001d002326_p001" 2 "Amino acid metabolism" "Amino acid metabolism.amino acid degradation" "GABA pyruvate transaminase"
19 "zm00001d002339_p001" 3 "Protein biosynthesis" "Protein biosynthesis.ribosome biogenesis" "component *(uS17) of small ribosomal-subunit (SSU) proteome"
20 "zm00001d002373_p002" 2 "Protein homeostasis" "Protein homeostasis.ubiquitin-proteasome system" "regulatory component *(RPN2) of 26S proteasome"
21 "zm00001d002422_p003" 2 "Cell wall organisation" "Cell wall organisation.pectin" "pectin acetylesterase *(PAE)"
22 "zm00001d002450_p001" 1 "Protein biosynthesis" "Protein biosynthesis.ribosome biogenesis" "component *(uL11) of large ribosomal-subunit (LSU) proteome"
23 "zm00001d002543_p001" 7 "Chromatin organisation" "Chromatin organisation.chromatin structure" "histone *(H4)"
24 "zm00001d002607_p001" 8 "Cell wall organisation" "Cell wall organisation.cell wall proteins" "classical arabinogalactan protein"
25 "zm00001d002781_p001" 8 "not assigned" "not assigned.not annotated" "not classified"
26 "zm00001d002889_p002" 1 "Multi-process regulation" "Multi-process regulation.pyrophosphate homeostasis" "cytosolic pyrophosphatase"
27 "zm00001d003081_p003" 6 "Protein modification" "Protein modification.S-glutathionylation" "glutaredoxin"
28 "zm00001d003106_p003" 7 "Protein biosynthesis" "Protein biosynthesis.translation initiation" "mRNA poly-A-tail binding factor *(PABP)"
29 "zm00001d003127_p001" 3 "Protein biosynthesis" "Protein biosynthesis.ribosome biogenesis" "component *(uL23) of large ribosomal-subunit (LSU) proteome"
30 "zm00001d003220_p001" 1 "not assigned" "not assigned.not annotated" "not classified"
31 "zm00001d003379_p001" 6 "not assigned" "not assigned.not annotated" "not classified"
32 "zm00001d003457_p001" 3 "not assigned" "not assigned.not annotated" "not classified"
33 "zm00001d003632_p002" 6 "External stimuli response" "External stimuli response.light" "photoreceptor *(UVR8)"
34 "zm00001d003680_p001" 3 "Protein biosynthesis" "Protein biosynthesis.ribosome biogenesis" "component *(uL3) of large ribosomal-subunit (LSU) proteome"
35 "zm00001d003817_p001" 7 "Carbohydrate metabolism" "Carbohydrate metabolism.starch metabolism" "starch branching enzyme"
36 "zm00001d003857_p001" 7 "Protein homeostasis" "Protein homeostasis.protein quality control" "membrane-anchored lectin chaperone *(CNX)"
37 "zm00001d003879_p005" 1 "Protein biosynthesis" "Protein biosynthesis.aminoacyl-tRNA synthetase activities" "glycine-tRNA ligase"
38 "zm00001d003896_p001" 1 "Protein biosynthesis" "Protein biosynthesis.ribosome biogenesis" "component *(uL11) of large ribosomal-subunit (LSU) proteome"
39 "zm00001d003905_p001" 8 "not assigned" "not assigned.not annotated" "not classified"
40 "zm00001d003974_p001" 6 "Enzyme classification" "Enzyme classification.EC_5 isomerases" "EC_5.4 intramolecular transferase"
41 "zm00001d004009_p001" 3 "Protein biosynthesis" "Protein biosynthesis.ribosome biogenesis" "component *(eL43) of large ribosomal-subunit (LSU) proteome"
42 "zm00001d004125_p001" 7 "Lipid metabolism" "Lipid metabolism.fatty acid metabolism" "monomeric acetyl-CoA carboxylase *(ACC)"
43 "zm00001d004466_p001" 7 "Vesicle trafficking" "Vesicle trafficking.anterograde trafficking" "component *(Sec24) of Sec23/24 cargo adaptor subcomplex"
44 "zm00001d004473_p001" 4 "Lipid metabolism" "Lipid metabolism.fatty acid metabolism" "subunit alpha of E1 subcomplex of pyruvate dehydrogenase complex"
45 "zm00001d004843_p003" 2 "not assigned" "not assigned.not annotated" "not classified"
46 "zm00001d004960_p001" 8 "Amino acid metabolism" "Amino acid metabolism.pyruvate group amino acid biosynthesis" "2-isopropylmalate synthase *(IPMS)"
47 "zm00001d005019_p001" 7 "Lipid metabolism" "Lipid metabolism.lipid trafficking" "long-chain acyl-CoA synthetase *(LACS9)"
48 "zm00001d005085_p001" 1 "Protein homeostasis" "Protein homeostasis.ubiquitin-proteasome system" "E1 ubiquitin-activating enzyme"
49 "zm00001d005159_p001" 6 "Polyamine metabolism" "Polyamine metabolism.spermidine biosynthesis" "spermidine synthase"
50 "zm00001d005231_p001" 3 "Vesicle trafficking" "Vesicle trafficking.retrograde trafficking" "ARF-GTPase *(ARF1)"
51 "zm00001d005253_p002" 5 "Solute transport" "Solute transport.primary active transport" "subunit G of V-type ATPase peripheral V1 subcomplex"
52 "zm00001d005276_p002" 8 "Protein biosynthesis" "Protein biosynthesis.translation initiation" "mRNA poly-A-tail binding factor *(PABP)"
53 "zm00001d005334_p001" 7 "Protein biosynthesis" "Protein biosynthesis.ribosome biogenesis" "component *(eL40) of large ribosomal-subunit (LSU) proteome"
54 "zm00001d005347_p001" 2 "Redox homeostasis" "Redox homeostasis.ascorbate-based redox regulation" "monodehydroascorbate reductase *(MDAR)"
55 "zm00001d005392_p001" 7 "Enzyme classification" "Enzyme classification.EC_2 transferases" "EC_2.3 acyltransferase"
56 "zm00001d005454_p001" 4 "not assigned" "not assigned.not annotated" "not classified"
57 "zm00001d005485_p001" 5 "not assigned" "not assigned.not annotated" "not classified"
58 "zm00001d005546_p002" 7 "Carbohydrate metabolism" "Carbohydrate metabolism.starch metabolism" "small subunit *(APS) of ADP-glucose pyrophosphorylase"
59 "zm00001d005642_p001" 3 "Protein biosynthesis" "Protein biosynthesis.ribosome biogenesis" "component *(eL33) of large ribosomal-subunit (LSU) proteome"
60 "zm00001d005649_p001" 2 "not assigned" "not assigned.not annotated" "not classified"
61 "zm00001d005675_p003" 1 "not assigned" "not assigned.not annotated" "not classified"
62 "zm00001d005818_p001" 7 "Amino acid metabolism" "Amino acid metabolism.amino acid degradation" "piperideine-6-carboxylate dehydrogenase"
63 "zm00001d006008_p001" 1 "Protein homeostasis" "Protein homeostasis.protein quality control" "chaperone *(Hsp90)"
64 "zm00001d006107_p001" 6 "Cellular respiration" "Cellular respiration.pyruvate oxidation" "subunit beta of E1 subcomplex of pyruvate dehydrogenase complex"
65 "zm00001d006238_p001" 7 "Cytoskeleton organisation" "Cytoskeleton organisation.endoplasmic reticulum-cytoskeleton-plasma membrane interface" "membrane tethering protein (SYT1) of ER-cytoskeleton-plasmamembrane interface"
66 "zm00001d006287_p001" 1 "Protein biosynthesis" "Protein biosynthesis.ribosome biogenesis" "component *(eL14) of large ribosomal-subunit (LSU) proteome"
67 "zm00001d006296_p003" 7 "Protein biosynthesis" "Protein biosynthesis.aminoacyl-tRNA synthetase activities" "valine-tRNA ligase"
68 "zm00001d006309_p007" 2 "Carbohydrate metabolism" "Carbohydrate metabolism.sucrose metabolism" "cytosolic UDP-glucose pyrophosphorylase"
69 "zm00001d006388_p001" 3 "Protein biosynthesis" "Protein biosynthesis.ribosome biogenesis" "component *(eL15) of large ribosomal-subunit (LSU) proteome"
70 "zm00001d006433_p001" 7 "Vesicle trafficking" "Vesicle trafficking.multi-pathway trafficking regulation" "H-class RAB GTPase"
71 "zm00001d006439_p001" 6 "Cellular respiration" "Cellular respiration.oxidative phosphorylation" "subunit delta_ of ATP synthase peripheral MF1 subcomplex"
72 "zm00001d006613_p001" 8 "Protein biosynthesis" "Protein biosynthesis.translation initiation" "component *(eIF2-gamma) of eIF2 Met-tRNA binding factor complex"
73 "zm00001d006623_p001" 2 "External stimuli response" "External stimuli response.pathogen" "pathogen polygalacturonase inhibitor *(PGIP)"
74 "zm00001d006651_p003" 6 "not assigned" "not assigned.not annotated" "not classified"
75 "zm00001d006680_p001" 1 "Chromatin organisation" "Chromatin organisation.post-translational histone modification" "helicase component *(RVB)"
76 "zm00001d006725_p001" 7 "RNA processing" "RNA processing.RNA homeostasis" "translation termination factor *(eRF1)"
77 "zm00001d006760_p001" 6 "Protein biosynthesis" "Protein biosynthesis.translation elongation" "poly-P/G elongation factor *(eEF5/eIF5A))"
78 "zm00001d006780_p002" 2 "Chromatin organisation" "Chromatin organisation.post-translational histone modification" "class-II histone deacetylase"
79 "zm00001d006899_p001" 3 "Protein biosynthesis" "Protein biosynthesis.ribosome biogenesis" "component *(eS6) of small ribosomal-subunit (SSU) proteome"
80 "zm00001d006900_p004" 3 "Amino acid metabolism" "Amino acid metabolism.shikimate group amino acid biosynthesis" "3-deoxy-D-arabino-heptulosonate 7-phosphate (DAHP) synthase"
81 "zm00001d006929_p001" 2 "Secondary metabolism" "Secondary metabolism.terpenoids" "D-xylulose kinase"
82 "zm00001d007075_p069" 7 "Vesicle trafficking" "Vesicle trafficking.anterograde trafficking" "scaffold component *(Sec31) of coat protein complex"
83 "zm00001d007113_p001" 2 "Enzyme classification" "Enzyme classification.EC_5 isomerases" "EC_5.3 intramolecular oxidoreductase"
84 "zm00001d007192_p001" 5 "Cytoskeleton organisation" "Cytoskeleton organisation.actin and tubulin folding" "subunit zeta *(CCT6) of CCT chaperonin folding complex"
85 "zm00001d007215_p003" 1 "Protein homeostasis" "Protein homeostasis.ubiquitin-proteasome system" "regulatory component *(RPT2) of 26S proteasome"
86 "zm00001d007234_p001" 6 "Redox homeostasis" "Redox homeostasis.ascorbate-based redox regulation" "cytosolic ascorbate peroxidase *(APX)"
87 "zm00001d007301_p003" 2 "Protein modification" "Protein modification.cysteine disulfide formation" "protein disulfide isomerase *(PDI-L)"
88 "zm00001d007319_p001" 2 "not assigned" "not assigned.not annotated" "not classified"
89 "zm00001d007369_p002" 8 "Protein biosynthesis" "Protein biosynthesis.aminoacyl-tRNA synthetase activities" "serine-tRNA ligase"
90 "zm00001d007383_p001" 2 "Enzyme classification" "Enzyme classification.EC_3 hydrolases" "EC_3.2 glycosylase"
91 "zm00001d007422_p001" 2 "Protein homeostasis" "Protein homeostasis.proteolysis" "aminopeptidase *(APP)"
92 "zm00001d007755_p001" 8 "Vesicle trafficking" "Vesicle trafficking.exocytic trafficking" "sRNA cargo-loading helicase *(RH11/37) of extracellular vesicle trafficking"
93 "zm00001d007767_p001" 7 "Cell division" "Cell division.cytokinesis" "R-type component *(VAMP721/VAMP722) of SNARE cell-plate vesicle fusion complex"
94 "zm00001d007784_p001" 8 "RNA processing" "RNA processing.pre-RNA splicing" "small subunit of U2AF pre-RNA splicing auxiliary factor complex"
95 "zm00001d007810_p004" 3 "Protein biosynthesis" "Protein biosynthesis.ribosome biogenesis" "component *(uS19) of small ribosomal-subunit (SSU) proteome"
96 "zm00001d007824_p001" 3 "Protein biosynthesis" "Protein biosynthesis.ribosome biogenesis" "component *(uL4) of large ribosomal-subunit (LSU) proteome"
97 "zm00001d007900_p002" 6 "Protein biosynthesis" "Protein biosynthesis.translation initiation" "component *(eIF3i) of eIF3 mRNA-to-PIC binding complex"
98 "zm00001d007966_p001" 6 "Cellular respiration" "Cellular respiration.tricarboxylic acid cycle" "flavoprotein component *(SDH1) of succinate dehydrogenase complex"
99 "zm00001d007972_p001" 8 "Chromatin organisation" "Chromatin organisation.histone chaperone activities" "histone chaperone *(NASP)"
100 "zm00001d008218_p001" 7 "Vesicle trafficking" "Vesicle trafficking.retrograde trafficking" "subunit beta of cargo adaptor F-subcomplex"
101 "zm00001d008224_p001" 1 "RNA processing" "RNA processing.organelle machinery" "RNA editing factor *(POCO)"
102 "zm00001d008242_p001" 4 "Protein translocation" "Protein translocation.mitochondrion" "channel-forming component *(Tom40) of outer mitochondrion membrane TOM translocation system"
103 "zm00001d008244_p002" 6 "Cellular respiration" "Cellular respiration.tricarboxylic acid cycle" "catalytic component of isocitrate dehydrogenase heterodimer"
104 "zm00001d008268_p001" 1 "Protein homeostasis" "Protein homeostasis.proteolysis" "Cystatin protease inhibitor"
105 "zm00001d008284_p004" 6 "Protein homeostasis" "Protein homeostasis.ubiquitin-proteasome system" "regulatory component *(RPN11) of 26S proteasome"
106 "zm00001d008377_p001" 6 "Enzyme classification" "Enzyme classification.EC_1 oxidoreductases" "EC_1.3 oxidoreductase acting on CH-CH group of donor"
107 "zm00001d008387_p001" 6 "Protein biosynthesis" "Protein biosynthesis.ribosome biogenesis" "component *(uS7) of small ribosomal-subunit (SSU) proteome"
108 "zm00001d008491_p001" 2 "Enzyme classification" "Enzyme classification.EC_4 lyases" "EC_4.1 carbon-carbon lyase"
109 "zm00001d008594_p001" 3 "Protein biosynthesis" "Protein biosynthesis.ribosome biogenesis" "component *(uL24) of large ribosomal-subunit (LSU) proteome"
110 "zm00001d008619_p001" 6 "Cellular respiration" "Cellular respiration.glycolysis" "triose-phosphate isomerase"
111 "zm00001d008916_p001" 1 "RNA processing" "RNA processing.pre-RNA splicing" "component *(Sm-E) of U1/U2/U4/U5-associated Sm accessory ribonucleoprotein complex"
112 "zm00001d009000_p001" 1 "Protein biosynthesis" "Protein biosynthesis.ribosome biogenesis" "component *(uS8) of small ribosomal-subunit (SSU) proteome"
113 "zm00001d009127_p001" 7 "Lipid metabolism" "Lipid metabolism.fatty acid metabolism" "subunit beta of ATP-dependent citrate lyase complex"
114 "zm00001d009163_p001" 6 "Photosynthesis" "Photosynthesis.photorespiration" "dihydrolipoyl dehydrogenase component *(L-protein) of glycine cleavage system"
115 "zm00001d009182_p002" 7 "Lipid metabolism" "Lipid metabolism.fatty acid metabolism" "multifunctional enzyme *(MFP)"
116 "zm00001d009211_p002" 6 "Vesicle trafficking" "Vesicle trafficking.anterograde trafficking" "small GTPase *(Sar1)"
117 "zm00001d009271_p001" 4 "Protein biosynthesis" "Protein biosynthesis.aminoacyl-tRNA synthetase activities" "asparagine-tRNA ligase"
118 "zm00001d009436_p002" 1 "Protein homeostasis" "Protein homeostasis.protein quality control" "co-chaperone *(Hsp40)"
119 "zm00001d009480_p001" 6 "Protein biosynthesis" "Protein biosynthesis.ribosome biogenesis" "component *(RACK1) of small ribosomal-subunit (SSU) proteome"
120 "zm00001d009567_p001" 2 "not assigned" "not assigned.not annotated" "not classified"
121 "zm00001d009638_p001" 6 "Amino acid metabolism" "Amino acid metabolism.aspartate group amino acid biosynthesis" "ketol-acid reductoisomerase"
122 "zm00001d009740_p002" 2 "RNA processing" "RNA processing.RNA homeostasis" "regulatory protein *(RGG) of mRNA quality control"
123 "zm00001d009761_p001" 8 "RNA processing" "RNA processing.RNA export" "helicase UAP56"
124 "zm00001d009779_p001" 2 "Lipid metabolism" "Lipid metabolism.fatty acid metabolism" "dihydrolipoamide dehydrogenase component of plastidial pyruvate dehydrogenase complex"
125 "zm00001d009848_p001" 3 "Protein biosynthesis" "Protein biosynthesis.ribosome biogenesis" "component *(eL18) of large ribosomal-subunit (LSU) proteome"
126 "zm00001d009967_p001" 4 "Lipid metabolism" "Lipid metabolism.galactolipid and sulfolipid biosynthesis" "UDP-sulfoquinovose synthase *(SQD1)"
127 "zm00001d010056_p001" 6 "Amino acid metabolism" "Amino acid metabolism.glutamate group amino acid biosynthesis" "pyrroline-5-carboxylate synthetase"
128 "zm00001d010190_p002" 4 "Amino acid metabolism" "Amino acid metabolism.shikimate group amino acid biosynthesis" "prephenate aminotransferase *(PPA-AT)"
129 "zm00001d010406_p002" 8 "Cell division" "Cell division.DNA replication" "component *(MCM6) of MCM replicative DNA helicase complex"
130 "zm00001d010500_p001" 2 "Protein biosynthesis" "Protein biosynthesis.ribosome biogenesis" "pre-60S ribosomal-subunit proteome export factor *(ARX1)"
131 "zm00001d010523_p001" 2 "Carbohydrate metabolism" "Carbohydrate metabolism.sucrose metabolism" "sucrose-phosphate phosphatase"
132 "zm00001d010528_p001" 3 "Protein biosynthesis" "Protein biosynthesis.ribosome biogenesis" "component *(eL36) of large ribosomal-subunit (LSU) proteome"
133 "zm00001d010566_p001" 3 "Protein biosynthesis" "Protein biosynthesis.ribosome biogenesis" "component *(uS12) of small ribosomal-subunit (SSU) proteome"
134 "zm00001d010603_p001" 7 "Vesicle trafficking" "Vesicle trafficking.multi-pathway trafficking regulation" "B-G-class Rab-GDF protein"
135 "zm00001d010611_p001" 8 "Cell division" "Cell division.DNA replication" "component *(MCM3) of MCM replicative DNA helicase complex"
136 "zm00001d010728_p005" 6 "not assigned" "not assigned.not annotated" "not classified"
137 "zm00001d011034_p001" 2 "Redox homeostasis" "Redox homeostasis.ascorbate-based redox regulation" "dehydroascorbate reductase *(DHAR)"
138 "zm00001d011036_p001" 2 "Protein homeostasis" "Protein homeostasis.protein storage" "Globulin-type seed storage protein"
139 "zm00001d011086_p007" 6 "Cytoskeleton organisation" "Cytoskeleton organisation.microfilament network" "actin filament protein"
140 "zm00001d011099_p002" 3 "Amino acid metabolism" "Amino acid metabolism.aspartate group amino acid biosynthesis" "methionine S-methyltransferase"
141 "zm00001d011125_p001" 6 "not assigned" "not assigned.not annotated" "not classified"
142 "zm00001d011139_p004" 8 "Chromatin organisation" "Chromatin organisation.post-translational histone modification" "HD2-type histone deacetylase *(HD2/HDT)"
143 "zm00001d011162_p002" 1 "Vesicle trafficking" "Vesicle trafficking.multi-pathway trafficking regulation" "D-class RAB GTPase"
144 "zm00001d011192_p001" 1 "Amino acid metabolism" "Amino acid metabolism.glutamate group amino acid biosynthesis" "large subunit of carbamoyl phosphate synthetase heterodimer"
145 "zm00001d011336_p001" 8 "RNA processing" "RNA processing.RNA homeostasis" "regulatory protein *(UBA1/2) of UBP1 activity"
146 "zm00001d011349_p001" 6 "Enzyme classification" "Enzyme classification.EC_2 transferases" "EC_2.3 acyltransferase"
147 "zm00001d011474_p001" 6 "Protein translocation" "Protein translocation.nucleus" "GTPase *(Ran)"
148 "zm00001d011487_p001" 6 "Enzyme classification" "Enzyme classification.EC_1 oxidoreductases" "EC_1.1 oxidoreductase acting on CH-OH group of donor"
149 "zm00001d011581_p001" 6 "Redox homeostasis" "Redox homeostasis.thiol-based redox regulation" "type-2 peroxiredoxin *(PrxII)"
150 "zm00001d011705_p001" 8 "Chromatin organisation" "Chromatin organisation.histone chaperone activities" "component *(CAF1c/MSI) of CAF1 histone chaperone complex"
151 "zm00001d011732_p001" 2 "Cellular respiration" "Cellular respiration.oxidative phosphorylation" "component *(NQO6/PSST) of NADH dehydrogenase electron output (module Q)"
152 "zm00001d011766_p001" 4 "not assigned" "not assigned.not annotated" "not classified"
153 "zm00001d011816_p001" 7 "Protein biosynthesis" "Protein biosynthesis.ribosome biogenesis" "component *(eS10) of small ribosomal-subunit (SSU) proteome"
154 "zm00001d011854_p002" 2 "Cytoskeleton organisation" "Cytoskeleton organisation.microfilament network" "villin actin-crosslinking factor"
155 "zm00001d011855_p001" 6 "Nucleotide metabolism" "Nucleotide metabolism.pyrimidines" "UMP synthase *(UMPS)"
156 "zm00001d011891_p001" 6 "External stimuli response" "External stimuli response.toxic compounds" "S-formylglutathione hydrolase *(SFGH)"
157 "zm00001d011965_p001" 1 "Carbohydrate metabolism" "Carbohydrate metabolism.oxidative pentose phosphate pathway" "transaldolase"
158 "zm00001d012042_p001" 8 "Protein homeostasis" "Protein homeostasis.ubiquitin-proteasome system" "SUMO ubiquitin-fold protein"
159 "zm00001d012052_p001" 4 "RNA processing" "RNA processing.organelle machinery" "RNA editing factor *(ORRM3)"
160 "zm00001d012103_p001" 2 "Cellular respiration" "Cellular respiration.glycolysis" "fructose-bisphosphate aldolase *(FBA)"
161 "zm00001d012161_p001" 3 "Protein biosynthesis" "Protein biosynthesis.ribosome biogenesis" "component *(uL18) of large ribosomal-subunit (LSU) proteome"
162 "zm00001d012407_p004" 6 "Cellular respiration" "Cellular respiration.glycolysis" "triose-phosphate isomerase"
163 "zm00001d012420_p001" 7 "Protein homeostasis" "Protein homeostasis.protein quality control" "chaperone *(Hsp70)"
164 "zm00001d012518_p001" 4 "Enzyme classification" "Enzyme classification.EC_5 isomerases" "EC_5.4 intramolecular transferase"
165 "zm00001d012546_p001" 6 "Protein homeostasis" "Protein homeostasis.ubiquitin-proteasome system" "alpha-type-7 component *(PAG) of 26S proteasome"
166 "zm00001d012675_p001" 5 "Redox homeostasis" "Redox homeostasis.glutathione-based redox regulation" "class phi glutathione S-transferase"
167 "zm00001d012702_p003" 1 "Photosynthesis" "Photosynthesis.CAM/C4 photosynthesis" "PEP carboxylase *(PPC)"
168 "zm00001d012837_p001" 3 "Chromatin organisation" "Chromatin organisation.chromatin structure" "histone *(H2A)"
169 "zm00001d012857_p001" 5 "RNA biosynthesis" "RNA biosynthesis.DNA-dependent RNA polymerase complexes" "component *(NRP-ABCDE8) of RNA polymerase complexes"
170 "zm00001d012878_p001" 3 "Protein biosynthesis" "Protein biosynthesis.ribosome biogenesis" "component *(eS4) of small ribosomal-subunit (SSU) proteome"
171 "zm00001d013015_p001" 6 "Phytohormone action" "Phytohormone action.abscisic acid" "xanthoxin oxidase *(ABA2)"
172 "zm00001d013019_p002" 8 "Cell division" "Cell division.mitochondrion/peroxisome binary fission" "regulatory GTPase (MIRO) of mitochondrion fission"
173 "zm00001d013047_p002" 5 "Cell division" "Cell division.cytokinesis" "catalytic component *(PP2A-phosphatase) of TTP preprophase band formation complex"
174 "zm00001d013086_p001" 7 "Protein biosynthesis" "Protein biosynthesis.ribosome biogenesis" "component *(uS13) of small ribosomal-subunit (SSU) proteome"
175 "zm00001d013159_p001" 2 "Cytoskeleton organisation" "Cytoskeleton organisation.microtubular network" "alpha-Tubulin component *(TUA) of alpha-beta-Tubulin heterodimer"
176 "zm00001d013223_p001" 6 "Amino acid metabolism" "Amino acid metabolism.aspartate group amino acid biosynthesis" "aspartate-semialdehyde dehydrogenase"
177 "zm00001d013252_p001" 3 "Protein biosynthesis" "Protein biosynthesis.ribosome biogenesis" "component *(uL13) of large ribosomal-subunit (LSU) proteome"
178 "zm00001d013268_p001" 8 "Enzyme classification" "Enzyme classification.EC_3 hydrolases" "EC_3.2 glycosylase"
179 "zm00001d013282_p001" 8 "Protein biosynthesis" "Protein biosynthesis.ribosome biogenesis" "component *(eS27) of small ribosomal-subunit (SSU) proteome"
180 "zm00001d013300_p001" 7 "Chromatin organisation" "Chromatin organisation.chromatin structure" "histone *(H2A)"
181 "zm00001d013410_p003" 6 "Cytoskeleton organisation" "Cytoskeleton organisation.microfilament network" "actin filament protein"
182 "zm00001d013424_p001" 2 "Cellular respiration" "Cellular respiration.oxidative phosphorylation" "component *(NQO3/75kDa) of NADH dehydrogenase electron input (module N)"
183 "zm00001d013428_p002" 1 "Carbohydrate metabolism" "Carbohydrate metabolism.sucrose metabolism" "cytosolic phosphoglucomutase"
184 "zm00001d013441_p003" 7 "Vesicle trafficking" "Vesicle trafficking.retrograde trafficking" "subunit alpha of coat protein complex"
185 "zm00001d013493_p001" 7 "Redox homeostasis" "Redox homeostasis.reactive electrophilic lipid homeostasis" "9-lipoxygenase"
186 "zm00001d013505_p001" 6 "Protein homeostasis" "Protein homeostasis.ubiquitin-proteasome system" "beta-type-4 component *(PBD) of 26S proteasome"
187 "zm00001d013507_p001" 1 "Protein homeostasis" "Protein homeostasis.protein quality control" "chaperone *(cpHsc70))"
188 "zm00001d013568_p001" 3 "not assigned" "not assigned.not annotated" "not classified"
189 "zm00001d013612_p002" 2 "Cytoskeleton organisation" "Cytoskeleton organisation.microtubular network" "beta-Tubulin component *(TUB) of alpha-beta-Tubulin heterodimer"
190 "zm00001d013644_p003" 3 "Amino acid metabolism" "Amino acid metabolism.aspartate group amino acid biosynthesis" "methyl-tetrahydrofolate-dependent methionine synthase"
191 "zm00001d013667_p001" 8 "Chromatin organisation" "Chromatin organisation.epigenetic state regulation" "methylation reader *(MBD10-11)"
192 "zm00001d013777_p001" 3 "Protein biosynthesis" "Protein biosynthesis.ribosome biogenesis" "component *(uL16) of large ribosomal-subunit (LSU) proteome"
193 "zm00001d013842_p003" 8 "Coenzyme metabolism" "Coenzyme metabolism.iron-sulfur cluster assembly machinery" "chaperone HSCA of mitochondrial ISC system transfer phase"
194 "zm00001d013934_p001" 6 "not assigned" "not assigned.not annotated" "not classified"
195 "zm00001d014073_p001" 6 "Protein biosynthesis" "Protein biosynthesis.ribosome biogenesis" "component *(uL14) of large ribosomal-subunit (LSU) proteome"
196 "zm00001d014090_p001" 5 "Protein homeostasis" "Protein homeostasis.protein quality control" "chaperone *(Hsp60)"
197 "zm00001d014093_p002" 4 "Lipid metabolism" "Lipid metabolism.fatty acid metabolism" "3-ketoacyl-CoA thiolase *(KAT1/2/5)"
198 "zm00001d014124_p001" 4 "Protein homeostasis" "Protein homeostasis.ubiquitin-proteasome system" "platform ATPase CDC48"
199 "zm00001d014617_p001" 8 "Enzyme classification" "Enzyme classification.EC_2 transferases" "EC_2.4 glycosyltransferase"
200 "zm00001d014673_p001" 5 "Protein biosynthesis" "Protein biosynthesis.translation initiation" "mRNA unwinding factor *(eIF4A))"
201 "zm00001d014679_p001" 6 "Protein biosynthesis" "Protein biosynthesis.ribosome biogenesis" "component *(RPP3) of large ribosomal-subunit (LSU) proteome"
202 "zm00001d014715_p001" 2 "Coenzyme metabolism" "Coenzyme metabolism.tetrapyrrole biosynthesis" "porphobilinogen synthase *(HEMB)"
203 "zm00001d014792_p003" 2 "Protein homeostasis" "Protein homeostasis.protein quality control" "chaperone *(Hsp90)"
204 "zm00001d014848_p001" 7 "Redox homeostasis" "Redox homeostasis.reactive oxygen scavenging" "catalase"
205 "zm00001d014858_p001" 8 "Chromatin organisation" "Chromatin organisation.chromatin structure" "DNA bending architectural protein *(HMG-B)"
206 "zm00001d014867_p001" 2 "Enzyme classification" "Enzyme classification.EC_2 transferases" "EC_2.4 glycosyltransferase"
207 "zm00001d014883_p001" 2 "not assigned" "not assigned.not annotated" "not classified"
208 "zm00001d014887_p001" 1 "Lipid metabolism" "Lipid metabolism.phytosterol metabolism" "sterol delta24 reductase"
209 "zm00001d014898_p001" 2 "Vesicle trafficking" "Vesicle trafficking.multi-pathway trafficking regulation" "light chain of clathrin triskelion"
210 "zm00001d014926_p001" 1 "RNA processing" "RNA processing.pre-RNA splicing" "component *(Sm-D3) of U1/U2/U4/U5-associated Sm accessory ribonucleoprotein complex"
211 "zm00001d014944_p002" 6 "Carbohydrate metabolism" "Carbohydrate metabolism.fermentation" "L-lactate dehydrogenase"
212 "zm00001d014946_p001" 7 "Multi-process regulation" "Multi-process regulation.UPR (Unfolded Protein Response) signalling" "regulatory co-chaperone *(BAG7)"
213 "zm00001d014954_p001" 5 "not assigned" "not assigned.not annotated" "not classified"
214 "zm00001d014993_p001" 3 "not assigned" "not assigned.not annotated" "not classified"
215 "zm00001d015088_p001" 6 "Amino acid metabolism" "Amino acid metabolism.pyruvate group amino acid biosynthesis" "large subunit of isopropylmalate isomerase heterodimer"
216 "zm00001d015120_p001" 4 "Chromatin organisation" "Chromatin organisation.post-translational histone modification" "helicase component *(RVB)"
217 "zm00001d015180_p001" 6 "Protein homeostasis" "Protein homeostasis.ubiquitin-proteasome system" "alpha-type-6 component *(PAF) of 26S proteasome"
218 "zm00001d015208_p001" 8 "RNA processing" "RNA processing.pre-RNA splicing" "component *(SF3B3) of splicing factor 3B complex"
219 "zm00001d015248_p023" 8 "RNA processing" "RNA processing.pre-RNA splicing" "component *(SF3B1) of splicing factor 3B complex"
220 "zm00001d015251_p001" 5 "Protein biosynthesis" "Protein biosynthesis.translation initiation" "mRNA unwinding factor *(eIF4A))"
221 "zm00001d015279_p001" 4 "Protein modification" "Protein modification.phosphorylation" "clade F phosphatase"
222 "zm00001d015348_p002" 6 "Cytoskeleton organisation" "Cytoskeleton organisation.microtubular network" "beta-Tubulin component *(TUB) of alpha-beta-Tubulin heterodimer"
223 "zm00001d015376_p001" 5 "Cellular respiration" "Cellular respiration.glycolysis" "phosphoglycerate kinase"
224 "zm00001d015378_p001" 2 "Photosynthesis" "Photosynthesis.photorespiration" "lipoamide-containing component *(H-protein) of glycine cleavage system"
225 "zm00001d015383_p002" 4 "Carbohydrate metabolism" "Carbohydrate metabolism.plastidial glycolysis" "glyceraldehyde 3-phosphate dehydrogenase"
226 "zm00001d015426_p001" 2 "Solute transport" "Solute transport.primary active transport" "subunit A of V-type ATPase peripheral V1 subcomplex"
227 "zm00001d015788_p001" 1 "Protein homeostasis" "Protein homeostasis.ubiquitin-proteasome system" "regulatory component *(RPT4) of 26S proteasome"
228 "zm00001d015852_p003" 2 "Phytohormone action" "Phytohormone action.jasmonic acid" "13-lipoxygenase *(LOX)"
229 "zm00001d015886_p001" 5 "Protein homeostasis" "Protein homeostasis.ubiquitin-proteasome system" "regulatory component *(RPT3) of 26S proteasome"
230 "zm00001d015921_p001" 4 "Multi-process regulation" "Multi-process regulation.phosphoinositide signalling" "phosphoinositide signalling effector *(PCaP)"
231 "zm00001d015956_p001" 6 "not assigned" "not assigned.not annotated" "not classified"
232 "zm00001d016166_p001" 1 "Photosynthesis" "Photosynthesis.CAM/C4 photosynthesis" "PEP carboxylase *(PPC)"
233 "zm00001d016198_p003" 2 "Nutrient uptake" "Nutrient uptake.nitrogen assimilation" "aspartate aminotransferase"
234 "zm00001d016248_p001" 1 "Lipid metabolism" "Lipid metabolism.fatty acid metabolism" "citrate synthase"
235 "zm00001d016358_p001" 8 "Protein biosynthesis" "Protein biosynthesis.translation elongation" "component *(eEF1B-gamma) of eEF1B eEF1A-GDP-recycling complex"
236 "zm00001d016373_p003" 7 "Protein homeostasis" "Protein homeostasis.proteolysis" "aminopeptidase *(APM1)"
237 "zm00001d016402_p001" 1 "Vesicle trafficking" "Vesicle trafficking.retrograde trafficking" "subunit beta2 of coat protein complex"
238 "zm00001d016542_p001" 2 "not assigned" "not assigned.not annotated" "not classified"
239 "zm00001d016660_p001" 6 "Protein modification" "Protein modification.protein folding" "peptidyl-prolyl cis-trans isomerase *(ROC1/2/3)"
240 "zm00001d016691_p001" 2 "Nutrient uptake" "Nutrient uptake.transition metal homeostasis" "copper chaperone *(ATX/CCH)"
241 "zm00001d017026_p001" 7 "Vesicle trafficking" "Vesicle trafficking.multi-pathway trafficking regulation" "B-class RAB GTPase"
242 "zm00001d017036_p001" 7 "not assigned" "not assigned.not annotated" "not classified"
243 "zm00001d017047_p001" 7 "Protein biosynthesis" "Protein biosynthesis.ribosome biogenesis" "component *(eL6) of large ribosomal-subunit (LSU) proteome"
244 "zm00001d017239_p001" 4 "Protein translocation" "Protein translocation.nucleus" "Ran-activating protein of nucleocytoplasmic transport"
245 "zm00001d017258_p001" 5 "Cellular respiration" "Cellular respiration.tricarboxylic acid cycle" "subunit beta of succinyl-CoA ligase heterodimer"
246 "zm00001d017271_p005" 6 "Nucleotide metabolism" "Nucleotide metabolism.purines" "adenosine kinase *(ADK)"
247 "zm00001d017336_p001" 6 "Protein homeostasis" "Protein homeostasis.ubiquitin-proteasome system" "alpha-type-2 component *(PAB) of 26S proteasome"
248 "zm00001d017401_p001" 6 "Protein homeostasis" "Protein homeostasis.protein quality control" "Hsp90/Hsp70-co-chaperone *(HOP)"
249 "zm00001d017467_p001" 6 "Amino acid metabolism" "Amino acid metabolism.pyruvate group amino acid biosynthesis" "small subunit of isopropylmalate isomerase heterodimer"
250 "zm00001d017522_p001" 7 "Protein homeostasis" "Protein homeostasis.proteolysis" "protease *(SBT6.2)"
251 "zm00001d017526_p001" 8 "Solute transport" "Solute transport.channels" "plasma membrane intrinsic protein *(PIP)"
252 "zm00001d017555_p001" 8 "not assigned" "not assigned.not annotated" "not classified"
253 "zm00001d017823_p002" 6 "Redox homeostasis" "Redox homeostasis.thiol-based redox regulation" "NADPH-dependent thioredoxin reductase *(NTRC)"
254 "zm00001d017833_p001" 2 "Amino acid metabolism" "Amino acid metabolism.glutamate group amino acid biosynthesis" "ribose-phosphate diphosphokinase"
255 "zm00001d017857_p001" 1 "Solute transport" "Solute transport.carrier-mediated transport" "solute transporter *(MTCC)"
256 "zm00001d017883_p001" 8 "RNA processing" "RNA processing.RNA homeostasis" "scaffold component *(VCS) of mRNA decapping complex"
257 "zm00001d018080_p001" 2 "Cell wall organisation" "Cell wall organisation.pectin" "bifunctional alpha-L-arabinofuranosidase and beta-D-xylosidase *(BXL)"
258 "zm00001d018090_p002" 1 "not assigned" "not assigned.not annotated" "not classified"
259 "zm00001d018134_p001" 2 "Protein modification" "Protein modification.protein folding" "peptidyl-prolyl cis-trans isomerase *(FKBP12)"
260 "zm00001d018183_p001" 6 "Solute transport" "Solute transport.carrier-mediated transport" "solute transporter *(MTCC)"
261 "zm00001d018230_p001" 6 "not assigned" "not assigned.not annotated" "not classified"
262 "zm00001d018282_p001" 4 "Protein homeostasis" "Protein homeostasis.proteolysis" "protease *(SBT1)"
263 "zm00001d018298_p001" 1 "Protein homeostasis" "Protein homeostasis.protein quality control" "class-C-III small heat-shock-responsive protein"
264 "zm00001d018309_p003" 5 "Protein homeostasis" "Protein homeostasis.ubiquitin-proteasome system" "regulatory component *(RPT1) of 26S proteasome"
265 "zm00001d018363_p001" 6 "Cell wall organisation" "Cell wall organisation.lignin" "Cyt-P450 hydroxylase scaffold protein *(MSBP)"
266 "zm00001d018370_p001" 2 "Protein homeostasis" "Protein homeostasis.proteolysis" "M17-class leucyl aminopeptidase *(LAP)"
267 "zm00001d018389_p001" 7 "not assigned" "not assigned.not annotated" "not classified"
268 "zm00001d018409_p002" 6 "Protein homeostasis" "Protein homeostasis.ubiquitin-proteasome system" "regulatory component *(RPT5) of 26S proteasome"
269 "zm00001d018415_p002" 8 "Cell division" "Cell division.DNA replication" "sliding clamp protein *(PCNA)"
270 "zm00001d018454_p001" 7 "Redox homeostasis" "Redox homeostasis.ascorbate-based redox regulation" "glutathione reductase *(GR)"
271 "zm00001d018468_p003" 6 "Protein modification" "Protein modification.S-nitrosylation" "S-nitrosoglutathione reductase *(GSNOR)"
272 "zm00001d018479_p001" 2 "Cellular respiration" "Cellular respiration.oxidative phosphorylation" "component *(NDUFA9/39kDa) of NADH dehydrogenase alpha subcomplex"
273 "zm00001d018485_p001" 5 "not assigned" "not assigned.not annotated" "not classified"
274 "zm00001d018487_p001" 2 "Lipid metabolism" "Lipid metabolism.fatty acid metabolism" "3-ketoacyl-CoA thiolase *(KAT1/2/5)"
275 "zm00001d018535_p003" 6 "Protein homeostasis" "Protein homeostasis.proteolysis" "M3-class (Thimet) metalloprotease"
276 "zm00001d018542_p001" 8 "RNA processing" "RNA processing.RNA homeostasis" "helicase component *(eIF4A3) of RNA quality control Exon Junction complex"
277 "zm00001d018555_p001" 4 "Amino acid metabolism" "Amino acid metabolism.aspartate group amino acid biosynthesis" "homoserine kinase"
278 "zm00001d018632_p001" 2 "Coenzyme metabolism" "Coenzyme metabolism.pyridoxal-phosphate homeostasis" "synthase component of pyridoxal 5-phosphate synthase complex"
279 "zm00001d018641_p001" 2 "not assigned" "not assigned.not annotated" "not classified"
280 "zm00001d018694_p001" 5 "Cytoskeleton organisation" "Cytoskeleton organisation.actin and tubulin folding" "subunit epsilon *(CCT5) of CCT chaperonin folding complex"
281 "zm00001d018882_p001" 8 "RNA processing" "RNA processing.pre-RNA splicing" "component *(Sm-B) of U1/U2/U4/U5-associated Sm accessory ribonucleoprotein complex"
282 "zm00001d018957_p001" 3 "Protein biosynthesis" "Protein biosynthesis.ribosome biogenesis" "component *(uL4) of large ribosomal-subunit (LSU) proteome"
283 "zm00001d018961_p001" 4 "Carbohydrate metabolism" "Carbohydrate metabolism.plastidial glycolysis" "pyruvate kinase"
284 "zm00001d019034_p001" 5 "Redox homeostasis" "Redox homeostasis.thiol-based redox regulation" "H-type thioredoxin *(Trx-H)"
285 "zm00001d019054_p001" 2 "Amino acid metabolism" "Amino acid metabolism.amino acid degradation" "methylmalonate-semialdehyde dehydrogenase *(MMSD)"
286 "zm00001d019062_p001" 1 "Solute transport" "Solute transport.primary active transport" "P3A-type proton-translocating ATPase *(AHA)"
287 "zm00001d019139_p003" 6 "Lipid metabolism" "Lipid metabolism.phytosterol metabolism" "sterol C-24 methyltransferase"
288 "zm00001d019147_p001" 7 "Protein biosynthesis" "Protein biosynthesis.ribosome biogenesis" "component *(uS5) of small ribosomal-subunit (SSU) proteome"
289 "zm00001d019283_p004" 6 "Protein homeostasis" "Protein homeostasis.protein quality control" "ER luminal lectin chaperone *(CRT)"
290 "zm00001d019312_p002" 6 "not assigned" "not assigned.not annotated" "not classified"
291 "zm00001d019473_p001" 3 "Protein biosynthesis" "Protein biosynthesis.ribosome biogenesis" "component *(uL2) of large ribosomal-subunit (LSU) proteome"
292 "zm00001d019479_p002" 7 "Carbohydrate metabolism" "Carbohydrate metabolism.starch metabolism" "granule-bound starch (amylose) synthase *(GBSS)"
293 "zm00001d019563_p006" 8 "Solute transport" "Solute transport.channels" "plasma membrane intrinsic protein *(PIP)"
294 "zm00001d019648_p001" 2 "RNA processing" "RNA processing.organelle machinery" "plastidial ribonucleoprotein *(CP31)"
295 "zm00001d019754_p001" 6 "not assigned" "not assigned.not annotated" "not classified"
296 "zm00001d019926_p001" 5 "Lipid metabolism" "Lipid metabolism.fatty acid metabolism" "enoyl-ACP reductase"
297 "zm00001d020032_p001" 4 "not assigned" "not assigned.not annotated" "not classified"
298 "zm00001d020057_p003" 1 "Photosynthesis" "Photosynthesis.CAM/C4 photosynthesis" "PEP carboxylase *(PPC)"
299 "zm00001d020219_p002" 6 "Solute transport" "Solute transport.porins" "voltage-gated anion channel *(VDAC)"
300 "zm00001d020450_p001" 3 "Protein biosynthesis" "Protein biosynthesis.ribosome biogenesis" "component *(eL34) of large ribosomal-subunit (LSU) proteome"
301 "zm00001d020642_p001" 8 "Protein homeostasis" "Protein homeostasis.proteolysis" "serine carboxypeptidase"
302 "zm00001d020669_p001" 2 "Coenzyme metabolism" "Coenzyme metabolism.tetrahydrofolate metabolism" "10-formyl-THF synthetase"
303 "zm00001d020696_p001" 6 "not assigned" "not assigned.not annotated" "not classified"
304 "zm00001d020808_p002" 2 "not assigned" "not assigned.not annotated" "not classified"
305 "zm00001d020827_p001" 4 "Protein homeostasis" "Protein homeostasis.protein quality control" "chaperone *(Hsp90)"
306 "zm00001d020840_p001" 7 "Cell wall organisation" "Cell wall organisation.cell wall proteins" "Fasciclin-type arabinogalactan protein"
307 "zm00001d021024_p001" 8 "Enzyme classification" "Enzyme classification.EC_3 hydrolases" "EC_3.2 glycosylase"
308 "zm00001d021061_p001" 3 "Protein biosynthesis" "Protein biosynthesis.ribosome biogenesis" "component *(eL8) of large ribosomal-subunit (LSU) proteome"
309 "zm00001d021147_p001" 6 "Protein homeostasis" "Protein homeostasis.ubiquitin-proteasome system" "beta-type-7 component *(PBG) of 26S proteasome"
310 "zm00001d021300_p001" 3 "Chromatin organisation" "Chromatin organisation.chromatin structure" "histone *(H2A)"
311 "zm00001d021421_p002" 2 "Carbohydrate metabolism" "Carbohydrate metabolism.sucrose metabolism" "cytosolic UDP-glucose pyrophosphorylase"
312 "zm00001d021447_p001" 8 "External stimuli response" "External stimuli response.pathogen" "chitin receptor protein kinase *(CEBiP)"
313 "zm00001d021526_p002" 2 "Nucleotide metabolism" "Nucleotide metabolism.deoxynucleotides" "nucleoside diphosphate kinase"
314 "zm00001d021599_p002" 7 "Enzyme classification" "Enzyme classification.EC_1 oxidoreductases" "EC_1.10 oxidoreductase acting on diphenol or related substance as donor"
315 "zm00001d021626_p002" 8 "Amino acid metabolism" "Amino acid metabolism.aspartate group amino acid biosynthesis" "threonine reactive imine intermediate deaminase *(RidA)"
316 "zm00001d021690_p001" 6 "Enzyme classification" "Enzyme classification.EC_3 hydrolases" "EC_3.2 glycosylase"
317 "zm00001d021893_p002" 1 "Protein translocation" "Protein translocation.nucleus" "nucleocytoplasmic import karyopherin *(IMB3)"
318 "zm00001d021999_p002" 8 "RNA processing" "RNA processing.RNA homeostasis" "mRNA endoribonuclease *(G3BP)"
319 "zm00001d022016_p001" 8 "not assigned" "not assigned.not annotated" "not classified"
320 "zm00001d022043_p001" 7 "not assigned" "not assigned.not annotated" "not classified"
321 "zm00001d022124_p001" 3 "Protein biosynthesis" "Protein biosynthesis.ribosome biogenesis" "component *(uL15) of large ribosomal-subunit (LSU) proteome"
322 "zm00001d022134_p001" 5 "Protein biosynthesis" "Protein biosynthesis.translation elongation" "component *(eEF1B-beta/-delta) of eEF1B eEF1A-GDP-recycling complex"
323 "zm00001d022152_p001" 6 "Amino acid metabolism" "Amino acid metabolism.pyruvate group amino acid biosynthesis" "alanine aminotransferase"
324 "zm00001d022181_p004" 3 "Amino acid metabolism" "Amino acid metabolism.shikimate group amino acid biosynthesis" "3-deoxy-D-arabino-heptulosonate 7-phosphate (DAHP) synthase"
325 "zm00001d022286_p001" 7 "RNA processing" "RNA processing.pre-RNA splicing" "RNA helicase *(Brr2)"
326 "zm00001d022307_p001" 1 "Protein homeostasis" "Protein homeostasis.protein quality control" "Hsp60-co-chaperone *(Hsp10)"
327 "zm00001d022324_p001" 2 "Cellular respiration" "Cellular respiration.oxidative phosphorylation" "component *(CA) of NADH dehydrogenase carbonic anhydrase module"
328 "zm00001d022378_p002" 2 "Vesicle trafficking" "Vesicle trafficking.anterograde trafficking" "scaffold component *(Sec31) of coat protein complex"
329 "zm00001d022390_p001" 2 "Protein homeostasis" "Protein homeostasis.proteolysis" "A1-class (Pepsin) protease"
330 "zm00001d022421_p001" 2 "not assigned" "not assigned.not annotated" "not classified"
331 "zm00001d022462_p001" 3 "Protein biosynthesis" "Protein biosynthesis.ribosome biogenesis" "component *(eL18) of large ribosomal-subunit (LSU) proteome"
332 "zm00001d022463_p001" 7 "Protein biosynthesis" "Protein biosynthesis.ribosome biogenesis" "component *(eL22) of large ribosomal-subunit (LSU) proteome"
333 "zm00001d022490_p001" 2 "Enzyme classification" "Enzyme classification.EC_5 isomerases" "EC_5.3 intramolecular oxidoreductase"
334 "zm00001d022513_p001" 5 "Protein biosynthesis" "Protein biosynthesis.translation elongation" "component *(eEF1B-beta/-delta) of eEF1B eEF1A-GDP-recycling complex"
335 "zm00001d023376_p002" 2 "not assigned" "not assigned.not annotated" "not classified"
336 "zm00001d023379_p001" 2 "Enzyme classification" "Enzyme classification.EC_2 transferases" "EC_2.7 transferase transferring phosphorus-containing group"
337 "zm00001d023429_p001" 6 "Amino acid metabolism" "Amino acid metabolism.aspartate group amino acid biosynthesis" "diaminopimelate decarboxylase"
338 "zm00001d023606_p005" 4 "Lipid metabolism" "Lipid metabolism.fatty acid metabolism" "dihydrolipoamide acetyltransferase component of plastidial pyruvate dehydrogenase complex"
339 "zm00001d023741_p004" 8 "Protein biosynthesis" "Protein biosynthesis.aminoacyl-tRNA synthetase activities" "alanine-tRNA ligase"
340 "zm00001d023943_p002" 3 "Vesicle trafficking" "Vesicle trafficking.retrograde trafficking" "subunit delta of cargo adaptor F-subcomplex"
341 "zm00001d023994_p002" 3 "Enzyme classification" "Enzyme classification.EC_3 hydrolases" "EC_3.2 glycosylase"
342 "zm00001d024048_p002" 6 "Amino acid metabolism" "Amino acid metabolism.glutamate group amino acid biosynthesis" "argininosuccinate synthetase"
343 "zm00001d024245_p001" 6 "Cellular respiration" "Cellular respiration.glycolysis" "lactoyl-glutathione lyase *(GLX1)"
344 "zm00001d024270_p001" 8 "not assigned" "not assigned.not annotated" "not classified"
345 "zm00001d024274_p002" 6 "not assigned" "not assigned.not annotated" "not classified"
346 "zm00001d024393_p001" 5 "Amino acid metabolism" "Amino acid metabolism.shikimate group amino acid biosynthesis" "indole-3-glycerol phosphate synthase"
347 "zm00001d024408_p001" 7 "not assigned" "not assigned.not annotated" "not classified"
348 "zm00001d024518_p001" 1 "Lipid metabolism" "Lipid metabolism.lipid trafficking" "acyl-CoA-binding protein *(ACBP6)"
349 "zm00001d024523_p001" 8 "Phytohormone action" "Phytohormone action.auxin" "auxin signalling transcriptional co-repressor *(TPL/TPR)"
350 "zm00001d024633_p001" 6 "Redox homeostasis" "Redox homeostasis.ascorbate-based redox regulation" "monodehydroascorbate reductase *(MDAR)"
351 "zm00001d024754_p001" 4 "Coenzyme metabolism" "Coenzyme metabolism.S-adenosyl methionine (SAM) cycle" "S-adenosyl methionine synthetase"
352 "zm00001d024952_p001" 1 "Cellular respiration" "Cellular respiration.tricarboxylic acid cycle" "aconitase *(ACO)"
353 "zm00001d025100_p008" 7 "RNA processing" "RNA processing.RNA homeostasis" "translation termination factor *(eRF3)"
354 "zm00001d025165_p003" 8 "RNA processing" "RNA processing.RNA homeostasis" "mRNA endoribonuclease *(G3BP)"
355 "zm00001d025185_p001" 5 "Protein biosynthesis" "Protein biosynthesis.translation initiation" "component *(eIF3h) of eIF3 mRNA-to-PIC binding complex"
356 "zm00001d025201_p001" 5 "Lipid metabolism" "Lipid metabolism.fatty acid metabolism" "ketoacyl-ACP reductase"
357 "zm00001d025240_p002" 7 "Cellular respiration" "Cellular respiration.tricarboxylic acid cycle" "E1 component of 2-oxoglutarate dehydrogenase complex"
358 "zm00001d025258_p001" 2 "Cellular respiration" "Cellular respiration.tricarboxylic acid cycle" "E2 component of 2-oxoglutarate dehydrogenase complex"
359 "zm00001d025273_p001" 5 "Protein homeostasis" "Protein homeostasis.proteolysis" "chaperone component *(ClpC) of chloroplast Clp-type protease complex"
360 "zm00001d025286_p001" 7 "Cellular respiration" "Cellular respiration.oxidative phosphorylation" "Rieske iron-sulphur component of cytochrome c reductase complex"
361 "zm00001d025305_p001" 7 "Protein homeostasis" "Protein homeostasis.protein quality control" "membrane-anchored lectin chaperone *(CNX)"
362 "zm00001d025571_p001" 4 "not assigned" "not assigned.not annotated" "not classified"
363 "zm00001d025619_p001" 5 "Protein homeostasis" "Protein homeostasis.proteolysis" "component of FtsH3/10 matrix-AAA protease heterodimer"
364 "zm00001d025753_p001" 2 "not assigned" "not assigned.not annotated" "not classified"
365 "zm00001d025801_p004" 8 "Protein biosynthesis" "Protein biosynthesis.translation initiation" "mRNA poly-A-tail binding factor *(PABP)"
366 "zm00001d026068_p001" 3 "Protein homeostasis" "Protein homeostasis.proteolysis" "protease *(SBT1)"
367 "zm00001d026396_p002" 2 "Lipid metabolism" "Lipid metabolism.glycerolipid metabolism" "component *(Mic60) of MICOS complex"
368 "zm00001d026415_p002" 4 "Cell wall organisation" "Cell wall organisation.pectin" "bifunctional alpha-L-arabinofuranosidase and beta-D-xylosidase *(BXL)"
369 "zm00001d026476_p001" 1 "Coenzyme metabolism" "Coenzyme metabolism.FMN/FAD biosynthesis" "lumazine synthase *(RibE)"
370 "zm00001d026532_p001" 8 "not assigned" "not assigned.not annotated" "not classified"
371 "zm00001d026578_p001" 6 "Protein biosynthesis" "Protein biosynthesis.ribosome biogenesis" "component *(RPP2) of large ribosomal-subunit (LSU) proteome"
372 "zm00001d026630_p001" 4 "Vesicle trafficking" "Vesicle trafficking.multi-pathway trafficking regulation" "light chain of clathrin triskelion"
373 "zm00001d026675_p002" 6 "Amino acid metabolism" "Amino acid metabolism.pyruvate group amino acid biosynthesis" "3-isopropylmalate dehydrogenase"
374 "zm00001d027276_p001" 2 "Enzyme classification" "Enzyme classification.EC_1 oxidoreductases" "EC_1.3 oxidoreductase acting on CH-CH group of donor"
375 "zm00001d027290_p001" 6 "not assigned" "not assigned.not annotated" "not classified"
376 "zm00001d027295_p002" 4 "Cytoskeleton organisation" "Cytoskeleton organisation.microtubular network" "beta-Tubulin component *(TUB) of alpha-beta-Tubulin heterodimer"
377 "zm00001d027326_p001" 4 "Chromatin organisation" "Chromatin organisation.post-translational histone modification" "component *(ARP4) shared with NuA4/SWR1 complexes"
378 "zm00001d027387_p001" 8 "not assigned" "not assigned.not annotated" "not classified"
379 "zm00001d027468_p002" 5 "Solute transport" "Solute transport.carrier-mediated transport" "solute transporter *(MTCC)"
380 "zm00001d027484_p001" 7 "Protein modification" "Protein modification.glycosylation" "component *(OST1) of oligosaccharyl transferase (OST) complex"
381 "zm00001d027524_p001" 2 "not assigned" "not assigned.not annotated" "not classified"
382 "zm00001d027540_p001" 5 "Redox homeostasis" "Redox homeostasis.glutathione-based redox regulation" "class phi glutathione S-transferase"
383 "zm00001d027548_p001" 4 "Lipid metabolism" "Lipid metabolism.phytosterol metabolism" "sterol C-24 methyltransferase"
384 "zm00001d027558_p002" 2 "Cellular respiration" "Cellular respiration.tricarboxylic acid cycle" "aconitase *(ACO)"
385 "zm00001d027612_p001" 7 "Protein biosynthesis" "Protein biosynthesis.aminoacyl-tRNA synthetase activities" "glutamate-tRNA ligase"
386 "zm00001d027680_p001" 1 "not assigned" "not assigned.not annotated" "not classified"
387 "zm00001d027688_p002" 6 "Protein homeostasis" "Protein homeostasis.ubiquitin-proteasome system" "alpha-type-5 component *(PAE) of 26S proteasome"
388 "zm00001d027727_p001" 4 "Amino acid metabolism" "Amino acid metabolism.serine group amino acid biosynthesis" "phosphoserine aminotransferase"
389 "zm00001d027813_p002" 1 "Protein biosynthesis" "Protein biosynthesis.ribosome biogenesis" "component *(eS28) of small ribosomal-subunit (SSU) proteome"
390 "zm00001d027871_p001" 2 "Nucleotide metabolism" "Nucleotide metabolism.purines" "adenylosuccinate synthetase *(PUR11)"
391 "zm00001d027965_p001" 4 "Protein homeostasis" "Protein homeostasis.proteolysis" "A1-class (Pepsin) protease"
392 "zm00001d027966_p001" 2 "not assigned" "not assigned.not annotated" "not classified"
393 "zm00001d028183_p002" 5 "Cytoskeleton organisation" "Cytoskeleton organisation.actin and tubulin folding" "subunit gamma *(CCT3) of CCT chaperonin folding complex"
394 "zm00001d028194_p002" 2 "Cellular respiration" "Cellular respiration.oxidative phosphorylation" "subunit beta *(QCR1) of cytochrome c reductase subcomplex"
395 "zm00001d028218_p001" 1 "Protein biosynthesis" "Protein biosynthesis.aminoacyl-tRNA synthetase activities" "methionine-tRNA ligase"
396 "zm00001d028367_p001" 4 "not assigned" "not assigned.not annotated" "not classified"
397 "zm00001d028396_p001" 6 "Protein homeostasis" "Protein homeostasis.ubiquitin-proteasome system" "regulatory component *(RPN10) of 26S proteasome"
398 "zm00001d028398_p001" 7 "not assigned" "not assigned.not annotated" "not classified"
399 "zm00001d028426_p001" 8 "Protein biosynthesis" "Protein biosynthesis.ribosome biogenesis" "component *(uS10) of small ribosomal-subunit (SSU) proteome"
400 "zm00001d028438_p002" 7 "Vesicle trafficking" "Vesicle trafficking.retrograde trafficking" "ARF-GTPase guanyl-nucleotide exchange factor *(BIG)"
401 "zm00001d028450_p001" 6 "Protein homeostasis" "Protein homeostasis.ubiquitin-proteasome system" "E2 UFM ubiquitin-conjugating enzyme"
402 "zm00001d028464_p010" 6 "Amino acid metabolism" "Amino acid metabolism.glutamate group amino acid biosynthesis" "imidazoleglycerol-phosphate synthase"
403 "zm00001d028474_p001" 6 "Cell wall organisation" "Cell wall organisation.pectin" "beta-galactosidase *(BGAL8)"
404 "zm00001d028481_p002" 8 "Phytohormone action" "Phytohormone action.auxin" "auxin signalling transcriptional co-repressor *(TPL/TPR)"
405 "zm00001d028653_p001" 2 "Carbohydrate metabolism" "Carbohydrate metabolism.nucleotide sugar biosynthesis" "UDP-D-glucuronic acid decarboxylase"
406 "zm00001d028655_p001" 8 "RNA processing" "RNA processing.RNA export" "mRNA-binding adaptor ALY/Tho4 of TREX/THO mRNP trafficking complex"
407 "zm00001d028687_p001" 7 "Solute transport" "Solute transport.primary active transport" "P2A-type calcium cation-transporting ATPase *(ECA)"
408 "zm00001d028755_p001" 1 "Protein translocation" "Protein translocation.nucleus" "Ran-activation accessory protein *(RanBP1)"
409 "zm00001d028759_p001" 7 "Carbohydrate metabolism" "Carbohydrate metabolism.fermentation" "pyruvate decarboxylase *(PDC)"
410 "zm00001d028786_p001" 7 "Protein biosynthesis" "Protein biosynthesis.ribosome biogenesis" "component *(eS7) of small ribosomal-subunit (SSU) proteome"
411 "zm00001d028810_p001" 2 "Amino acid metabolism" "Amino acid metabolism.aspartate group amino acid biosynthesis" "LL-diaminopimelate aminotransferase"
412 "zm00001d028963_p001" 6 "Enzyme classification" "Enzyme classification.EC_3 hydrolases" "EC_3.6 hydrolase acting on acid anhydride"
413 "zm00001d028998_p001" 2 "not assigned" "not assigned.not annotated" "not classified"
414 "zm00001d029047_p001" 3 "Phytohormone action" "Phytohormone action.signalling peptides" "RALF-peptide receptor *(CrRLK1L)"
415 "zm00001d029084_p001" 6 "Cellular respiration" "Cellular respiration.tricarboxylic acid cycle" "fumarase"
416 "zm00001d029087_p002" 7 "Carbohydrate metabolism" "Carbohydrate metabolism.sucrose metabolism" "sucrose synthase"
417 "zm00001d029144_p003" 7 "RNA processing" "RNA processing.RNA modification" "scaffold component *(Nop58) of snoRNP rRNA methylation complex"
418 "zm00001d029173_p001" 6 "Protein homeostasis" "Protein homeostasis.protein quality control" "subunit alpha of NAC ribosome-associated chaperone complex"
419 "zm00001d029174_p001" 8 "RNA processing" "RNA processing.RNA modification" "scaffold component *(Nop56) of snoRNP rRNA methylation complex"
420 "zm00001d029196_p001" 7 "Vesicle trafficking" "Vesicle trafficking.endocytic trafficking" "large subunit beta of AP-2 cargo adaptor complex"
421 "zm00001d029328_p001" 8 "not assigned" "not assigned.not annotated" "not classified"
422 "zm00001d029416_p001" 2 "Secondary metabolism" "Secondary metabolism.terpenoids" "acetyl-CoA C-acyltransferase"
423 "zm00001d029594_p001" 2 "Phytohormone action" "Phytohormone action.jasmonic acid" "allene oxidase cyclase *(AOC)"
424 "zm00001d029628_p001" 2 "Protein homeostasis" "Protein homeostasis.proteolysis" "Cystatin protease inhibitor"
425 "zm00001d029968_p001" 6 "Nucleotide metabolism" "Nucleotide metabolism.deoxynucleotides" "nucleoside diphosphate kinase"
426 "zm00001d030011_p001" 8 "Protein biosynthesis" "Protein biosynthesis.translation initiation" "component *(eIF3b) of eIF3 mRNA-to-PIC binding complex"
427 "zm00001d030174_p001" 3 "Enzyme classification" "Enzyme classification.EC_2 transferases" "EC_2.3 acyltransferase"
428 "zm00001d030346_p001" 6 "not assigned" "not assigned.not annotated" "not classified"
429 "zm00001d030373_p003" 2 "Cellular respiration" "Cellular respiration.glycolysis" "enolase"
430 "zm00001d030579_p001" 8 "not assigned" "not assigned.not annotated" "not classified"
431 "zm00001d030614_p002" 8 "Cell division" "Cell division.DNA replication" "component *(MCM7) of MCM replicative DNA helicase complex"
432 "zm00001d030698_p001" 8 "not assigned" "not assigned.not annotated" "not classified"
433 "zm00001d030725_p003" 4 "Protein homeostasis" "Protein homeostasis.protein quality control" "chaperone *(Hsp70)"
434 "zm00001d030967_p002" 2 "Nucleotide metabolism" "Nucleotide metabolism.purines" "ureidoglycolate amidohydrolase *(UAH)"
435 "zm00001d030968_p006" 8 "Plant reproduction" "Plant reproduction.flowering" "regulatory protein *(FLK) of autonomous floral-promotion pathway"
436 "zm00001d031024_p001" 6 "Amino acid metabolism" "Amino acid metabolism.amino acid degradation" "mercaptopyruvate sulfurtransferase"
437 "zm00001d031128_p004" 2 "Amino acid metabolism" "Amino acid metabolism.aspartate group amino acid biosynthesis" "methyl-tetrahydrofolate-dependent methionine synthase"
438 "zm00001d031128_p007" 2 "Amino acid metabolism" "Amino acid metabolism.aspartate group amino acid biosynthesis" "methyl-tetrahydrofolate-dependent methionine synthase"
439 "zm00001d031136_p003" 2 "Amino acid metabolism" "Amino acid metabolism.serine group amino acid biosynthesis" "O-acetylserine sulfydrylase"
440 "zm00001d031168_p001" 4 "not assigned" "not assigned.not annotated" "not classified"
441 "zm00001d031209_p001" 4 "Enzyme classification" "Enzyme classification.EC_2 transferases" "EC_2.4 glycosyltransferase"
442 "zm00001d031212_p002" 4 "Secondary metabolism" "Secondary metabolism.terpenoids" "acetyl-CoA C-acyltransferase"
443 "zm00001d031344_p001" 6 "not assigned" "not assigned.not annotated" "not classified"
444 "zm00001d031556_p001" 7 "not assigned" "not assigned.not annotated" "not classified"
445 "zm00001d031569_p001" 4 "Protein modification" "Protein modification.protein folding" "peptidyl-prolyl cis-trans isomerase *(ROF)"
446 "zm00001d031611_p001" 3 "Protein biosynthesis" "Protein biosynthesis.ribosome biogenesis" "component *(uL22) of large ribosomal-subunit (LSU) proteome"
447 "zm00001d031621_p001" 6 "Amino acid metabolism" "Amino acid metabolism.aspartate group amino acid biosynthesis" "methylthioadenosine nucleosidase *(MTN)"
448 "zm00001d031627_p001" 6 "Protein translocation" "Protein translocation.nucleus" "RanGDP-specific nuclear import factor *(NTF2)"
449 "zm00001d031749_p001" 2 "Amino acid metabolism" "Amino acid metabolism.glutamate group amino acid biosynthesis" "glutamate decarboxylase *(GAD)"
450 "zm00001d031817_p001" 8 "not assigned" "not assigned.not annotated" "not classified"
451 "zm00001d031825_p002" 1 "Cellular respiration" "Cellular respiration.oxidative phosphorylation" "subunit d of ATP synthase membrane MF0 subcomplex"
452 "zm00001d031893_p001" 3 "Cell wall organisation" "Cell wall organisation.cutin and suberin" "cutin synthase *(DCR)"
453 "zm00001d031908_p001" 6 "Redox homeostasis" "Redox homeostasis.reactive oxygen scavenging" "copper/zinc superoxide dismutase *(CSD)"
454 "zm00001d031956_p001" 1 "Protein biosynthesis" "Protein biosynthesis.ribosome biogenesis" "component *(uL1) of large ribosomal-subunit (LSU) proteome"
455 "zm00001d031967_p001" 1 "Cellular respiration" "Cellular respiration.oxidative phosphorylation" "apocytochrome c1 component of cytochrome c reductase complex"
456 "zm00001d032019_p001" 6 "Lipid metabolism" "Lipid metabolism.fatty acid metabolism" "acyl carrier protein *(ptACP))"
457 "zm00001d032049_p001" 4 "Enzyme classification" "Enzyme classification.EC_1 oxidoreductases" "EC_1.3 oxidoreductase acting on CH-CH group of donor"
458 "zm00001d032114_p001" 4 "Amino acid metabolism" "Amino acid metabolism.serine group amino acid biosynthesis" "phosphoglycerate dehydrogenase"
459 "zm00001d032231_p001" 1 "Multi-process regulation" "Multi-process regulation.14-3-3 regulatory system" "14-3-3 phosphoprotein-binding protein *(GRF)"
460 "zm00001d032239_p001" 8 "Chromatin organisation" "Chromatin organisation.chromatin structure" "chromatin architectural modulator *(HMGA)"
461 "zm00001d032257_p001" 1 "Secondary metabolism" "Secondary metabolism.betaines" "betaine-aldehyde dehydrogenase"
462 "zm00001d032282_p012" 1 "Protein homeostasis" "Protein homeostasis.proteolysis" "aminopeptidase *(APM1)"
463 "zm00001d032359_p002" 8 "not assigned" "not assigned.not annotated" "not classified"
464 "zm00001d032370_p001" 4 "Protein homeostasis" "Protein homeostasis.protein quality control" "Hsp90-co-chaperone *(P23)"
465 "zm00001d032385_p001" 7 "Carbohydrate metabolism" "Carbohydrate metabolism.starch metabolism" "small subunit *(APS) of ADP-glucose pyrophosphorylase"
466 "zm00001d032504_p001" 7 "Enzyme classification" "Enzyme classification.EC_1 oxidoreductases" "EC_1.10 oxidoreductase acting on diphenol or related substance as donor"
467 "zm00001d032531_p001" 2 "Cell wall organisation" "Cell wall organisation.lignin" "Cyt-P450 hydroxylase scaffold protein *(MSBP)"
468 "zm00001d032597_p001" 6 "not assigned" "not assigned.not annotated" "not classified"
469 "zm00001d032695_p001" 2 "Photosynthesis" "Photosynthesis.CAM/C4 photosynthesis" "NAD-dependent malate dehydrogenase"
470 "zm00001d032950_p001" 6 "Redox homeostasis" "Redox homeostasis.ascorbate-based redox regulation" "GDP-D-mannose-epimerase *(GME)"
471 "zm00001d032956_p008" 1 "Enzyme classification" "Enzyme classification.EC_3 hydrolases" "EC_3.4 hydrolase acting on peptide bond (peptidase)"
472 "zm00001d033174_p001" 2 "Carbohydrate metabolism" "Carbohydrate metabolism.nucleotide sugar biosynthesis" "UDP-L-arabinose mutase"
473 "zm00001d033204_p001" 8 "Chromatin organisation" "Chromatin organisation.epigenetic state regulation" "methylation reader *(MBD10-11)"
474 "zm00001d033421_p001" 4 "Nucleotide metabolism" "Nucleotide metabolism.deoxynucleotides" "deoxyuridine triphosphatase *(DUT)"
475 "zm00001d033554_p001" 6 "Cellular respiration" "Cellular respiration.tricarboxylic acid cycle" "component *(SDH5) of succinate dehydrogenase complex"
476 "zm00001d033596_p001" 6 "Protein homeostasis" "Protein homeostasis.ubiquitin-proteasome system" "beta-type-4 component *(PBD) of 26S proteasome"
477 "zm00001d033649_p001" 2 "Plant reproduction" "Plant reproduction.gametogenesis" "beta-glucosidase involved in pollen intine formation"
478 "zm00001d033734_p002" 7 "Vesicle trafficking" "Vesicle trafficking.retrograde trafficking" "subunit alpha of coat protein complex"
479 "zm00001d033746_p001" 2 "Carbohydrate metabolism" "Carbohydrate metabolism.sucrose metabolism" "cytosolic phosphoglucomutase"
480 "zm00001d033747_p001" 2 "Nutrient uptake" "Nutrient uptake.nitrogen assimilation" "cytosolic glutamine synthetase *(GLN1)"
481 "zm00001d033764_p001" 5 "Protein translocation" "Protein translocation.nucleus" "nucleocytoplasmic export karyopherin *(XPO2)"
482 "zm00001d033850_p002" 4 "Cytoskeleton organisation" "Cytoskeleton organisation.microtubular network" "alpha-Tubulin component *(TUA) of alpha-beta-Tubulin heterodimer"
483 "zm00001d033925_p001" 1 "not assigned" "not assigned.not annotated" "not classified"
484 "zm00001d033931_p001" 2 "Carbohydrate metabolism" "Carbohydrate metabolism.fermentation" "alcohol dehydrogenase *(ADH)"
485 "zm00001d033983_p002" 6 "not assigned" "not assigned.not annotated" "not classified"
486 "zm00001d034015_p002" 4 "Enzyme classification" "Enzyme classification.EC_3 hydrolases" "EC_3.2 glycosylase"
487 "zm00001d034032_p001" 7 "Enzyme classification" "Enzyme classification.EC_4 lyases" "EC_4.3 carbon-nitrogen lyase"
488 "zm00001d034059_p001" 3 "Protein biosynthesis" "Protein biosynthesis.ribosome biogenesis" "component *(uL13) of large ribosomal-subunit (LSU) proteome"
489 "zm00001d034072_p001" 6 "Carbohydrate metabolism" "Carbohydrate metabolism.nucleotide sugar biosynthesis" "UDP-D-glucose 6-dehydrogenase"
490 "zm00001d034074_p003" 2 "Carbohydrate metabolism" "Carbohydrate metabolism.starch metabolism" "plastidial alpha-glucan phosphorylase *(PHS1)"
491 "zm00001d034112_p001" 3 "Protein homeostasis" "Protein homeostasis.proteolysis" "protease *(SBT1)"
492 "zm00001d034218_p001" 5 "Cellular respiration" "Cellular respiration.oxidative phosphorylation" "component *(COX6a) of cytochrome c oxidase complex"
493 "zm00001d034256_p001" 2 "Carbohydrate metabolism" "Carbohydrate metabolism.sucrose metabolism" "cytosolic phosphoglucose isomerase"
494 "zm00001d034531_p001" 2 "Cellular respiration" "Cellular respiration.pyruvate oxidation" "E2 component of mitochondrial pyruvate dehydrogenase complex"
495 "zm00001d034547_p001" 4 "not assigned" "not assigned.not annotated" "not classified"
496 "zm00001d034602_p001" 3 "Coenzyme metabolism" "Coenzyme metabolism.tetrahydrofolate metabolism" "5	10-methylene-THF reductase"
497 "zm00001d034630_p001" 5 "Protein homeostasis" "Protein homeostasis.proteolysis" "leucyl aminopeptidase"
498 "zm00001d034635_p001" 4 "Secondary metabolism" "Secondary metabolism.phenolics" "chalcone isomerase"
499 "zm00001d034644_p001" 6 "Cytoskeleton organisation" "Cytoskeleton organisation.microfilament network" "actin-depolymerizing factor"
500 "zm00001d034663_p001" 3 "Cell wall organisation" "Cell wall organisation.cell wall proteins" "alpha-class expansin"
501 "zm00001d034761_p001" 6 "Cytoskeleton organisation" "Cytoskeleton organisation.microfilament network" "actin filament protein"
502 "zm00001d034768_p001" 4 "not assigned" "not assigned.not annotated" "not classified"
503 "zm00001d034790_p001" 3 "Protein biosynthesis" "Protein biosynthesis.ribosome biogenesis" "component *(eS4) of small ribosomal-subunit (SSU) proteome"
504 "zm00001d034795_p001" 5 "not assigned" "not assigned.not annotated" "not classified"
505 "zm00001d034807_p002" 2 "not assigned" "not assigned.not annotated" "not classified"
506 "zm00001d034856_p003" 8 "Protein biosynthesis" "Protein biosynthesis.organelle machinery" "translation elongation factor *(EF-Tu)"
507 "zm00001d034858_p002" 8 "RNA processing" "RNA processing.pre-RNA splicing" "component *(U2A) of U2 snRNP complex"
508 "zm00001d034865_p001" 2 "Protein translocation" "Protein translocation.chloroplast" "chaperone for membrane proteins *(AKR2)"
509 "zm00001d034919_p001" 4 "Photosynthesis" "Photosynthesis.photophosphorylation" "subunit alpha of Cpn60 chaperonin complex"
510 "zm00001d035032_p001" 2 "not assigned" "not assigned.not annotated" "not classified"
511 "zm00001d035037_p001" 6 "Carbohydrate metabolism" "Carbohydrate metabolism.sucrose metabolism" "fructose kinase"
512 "zm00001d035094_p001" 3 "Protein biosynthesis" "Protein biosynthesis.ribosome biogenesis" "component *(uS15) of small ribosomal-subunit (SSU) proteome"
513 "zm00001d035139_p001" 7 "Multi-process regulation" "Multi-process regulation.TOR (Target Of Rapamycin) signalling" "TOR-dependent regulatory protein *(MRF) of protein translation"
514 "zm00001d035156_p005" 2 "Enzyme classification" "Enzyme classification.EC_1 oxidoreductases" "EC_1.2 oxidoreductase acting on aldehyde or oxo group of donor"
515 "zm00001d035156_p009" 2 "Enzyme classification" "Enzyme classification.EC_1 oxidoreductases" "EC_1.2 oxidoreductase acting on aldehyde or oxo group of donor"
516 "zm00001d035256_p002" 8 "RNA processing" "RNA processing.mRNA silencing" "stabilization factor *(SGS3) of transacting siRNA pathway"
517 "zm00001d035445_p003" 5 "Redox homeostasis" "Redox homeostasis.glutathione-based redox regulation" "gamma-glutamyl:cysteine ligase"
518 "zm00001d035561_p001" 3 "not assigned" "not assigned.not annotated" "not classified"
519 "zm00001d035562_p007" 3 "not assigned" "not assigned.not annotated" "not classified"
520 "zm00001d035595_p001" 6 "Redox homeostasis" "Redox homeostasis.ascorbate-based redox regulation" "dehydroascorbate reductase *(DHAR)"
521 "zm00001d035597_p001" 2 "Protein homeostasis" "Protein homeostasis.protein storage" "Globulin-type seed storage protein"
522 "zm00001d035752_p001" 6 "Protein biosynthesis" "Protein biosynthesis.translation initiation" "component *(eIF3f) of eIF3 mRNA-to-PIC binding complex"
523 "zm00001d035761_p001" 2 "Photosynthesis" "Photosynthesis.photophosphorylation" "component *(PnsL5) of NDH lumen subcomplex L"
524 "zm00001d035915_p001" 6 "Protein homeostasis" "Protein homeostasis.ubiquitin-proteasome system" "beta-type-2 component *(PBB) of 26S proteasome"
525 "zm00001d035925_p004" 2 "Carbohydrate metabolism" "Carbohydrate metabolism.oxidative pentose phosphate pathway" "6-phosphogluconate dehydrogenase"
526 "zm00001d035934_p002" 7 "not assigned" "not assigned.not annotated" "not classified"
527 "zm00001d035937_p001" 5 "Photosynthesis" "Photosynthesis.photophosphorylation" "subunit beta of Cpn60 chaperonin complex"
528 "zm00001d036091_p001" 3 "Carbohydrate metabolism" "Carbohydrate metabolism.nucleotide sugar biosynthesis" "GDP-D-mannose 4	6-dehydratase *(MUR1)"
529 "zm00001d036108_p002" 6 "Protein homeostasis" "Protein homeostasis.ubiquitin-proteasome system" "beta-type-1 component *(PBA) of 26S proteasome"
530 "zm00001d036213_p001" 2 "Cytoskeleton organisation" "Cytoskeleton organisation.microfilament network" "profilin actin nucleation protein"
531 "zm00001d036319_p001" 6 "Protein homeostasis" "Protein homeostasis.ubiquitin-proteasome system" "alpha-type-3 component *(PAC) of 26S proteasome"
532 "zm00001d036401_p001" 2 "Protein homeostasis" "Protein homeostasis.protein quality control" "chaperone *(Hsp90)"
533 "zm00001d036442_p001" 2 "Enzyme classification" "Enzyme classification.EC_5 isomerases" "EC_5.2 cis-trans-isomerase"
534 "zm00001d036455_p001" 2 "Cell wall organisation" "Cell wall organisation.cell wall proteins" "LRR-domain extensin"
535 "zm00001d036565_p001" 1 "Protein biosynthesis" "Protein biosynthesis.ribosome biogenesis" "component *(uS11) of small ribosomal-subunit (SSU) proteome"
536 "zm00001d036741_p002" 7 "Protein biosynthesis" "Protein biosynthesis.aminoacyl-tRNA synthetase activities" "isoleucine-tRNA ligase"
537 "zm00001d036796_p001" 8 "Plant reproduction" "Plant reproduction.flowering" "regulatory protein *(KHZ) of autonomous floral-promotion pathway"
538 "zm00001d036904_p001" 7 "Protein biosynthesis" "Protein biosynthesis.translation elongation" "aminoacyl-tRNA binding factor *(eEF1A))"
539 "zm00001d036959_p003" 2 "Protein biosynthesis" "Protein biosynthesis.translation elongation" "component *(eEF1B-gamma) of eEF1B eEF1A-GDP-recycling complex"
540 "zm00001d036961_p004" 6 "Solute transport" "Solute transport.primary active transport" "subunit B of V-type ATPase peripheral V1 subcomplex"
541 "zm00001d037004_p001" 1 "Vesicle trafficking" "Vesicle trafficking.multi-pathway trafficking regulation" "A-class RAB GTPase"
542 "zm00001d037018_p001" 6 "Multi-process regulation" "Multi-process regulation.UPR (Unfolded Protein Response) signalling" "regulatory mediator of IRE1-bZIP60 UPR pathway"
543 "zm00001d037111_p001" 1 "Protein biosynthesis" "Protein biosynthesis.ribosome biogenesis" "component *(eS17) of small ribosomal-subunit (SSU) proteome"
544 "zm00001d037211_p001" 1 "not assigned" "not assigned.not annotated" "not classified"
545 "zm00001d037239_p001" 2 "not assigned" "not assigned.not annotated" "not classified"
546 "zm00001d037278_p001" 3 "Cellular respiration" "Cellular respiration.glycolysis" "pyrophosphate-dependent phosphofructokinase"
547 "zm00001d037326_p001" 4 "Protein homeostasis" "Protein homeostasis.ubiquitin-proteasome system" "ubiquitin-proteasome shuttle factor *(RAD23)"
548 "zm00001d037540_p001" 2 "Cell wall organisation" "Cell wall organisation.cell wall proteins" "Fasciclin-type arabinogalactan protein"
549 "zm00001d037573_p001" 6 "not assigned" "not assigned.not annotated" "not classified"
550 "zm00001d037590_p001" 1 "Protein modification" "Protein modification.cysteine disulfide formation" "protein disulfide isomerase *(PDI-A)"
551 "zm00001d037700_p002" 8 "Protein homeostasis" "Protein homeostasis.protein quality control" "chaperone *(BiP)"
552 "zm00001d037732_p001" 3 "Protein biosynthesis" "Protein biosynthesis.ribosome biogenesis" "component *(uL22) of large ribosomal-subunit (LSU) proteome"
553 "zm00001d037770_p001" 4 "Nucleotide metabolism" "Nucleotide metabolism.purines" "aminoimidazole RN synthetase *(PUR5)"
554 "zm00001d037875_p008" 1 "Protein biosynthesis" "Protein biosynthesis.translation elongation" "aminoacyl-tRNA binding factor *(eEF1A))"
555 "zm00001d037961_p001" 4 "Lipid metabolism" "Lipid metabolism.fatty acid metabolism" "cytosolic NADP-dependent malic enzyme"
556 "zm00001d037992_p001" 1 "Protein biosynthesis" "Protein biosynthesis.ribosome biogenesis" "pre-60S ribosomal-subunit proteome export factor *(ARX1)"
557 "zm00001d038085_p001" 7 "not assigned" "not assigned.not annotated" "not classified"
558 "zm00001d038136_p002" 6 "not assigned" "not assigned.not annotated" "not classified"
559 "zm00001d038192_p001" 4 "Redox homeostasis" "Redox homeostasis.glutathione-based redox regulation" "class tau glutathione S-transferase"
560 "zm00001d038351_p003" 1 "not assigned" "not assigned.not annotated" "not classified"
561 "zm00001d038535_p004" 6 "Protein biosynthesis" "Protein biosynthesis.ribosome biogenesis" "component *(eL30) of large ribosomal-subunit (LSU) proteome"
562 "zm00001d038541_p001" 8 "Chromatin organisation" "Chromatin organisation.epigenetic state regulation" "methylated DNA binding component *(SUVH1/3) of SUVH-DNAJ methylation reader complex"
563 "zm00001d038543_p001" 5 "Multi-process regulation" "Multi-process regulation.calcium-dependent signalling" "calcium sensor *(CaM)"
564 "zm00001d038547_p001" 6 "Coenzyme metabolism" "Coenzyme metabolism.tetrapyrrole biosynthesis" "glutamate-1-semialdehyde-2	1-aminomutase *(GSA)"
565 "zm00001d038570_p003" 8 "RNA biosynthesis" "RNA biosynthesis.RNA polymerase II-dependent transcription" "component *(SPT6) of SPT6-IWS1 transcription elongation complex"
566 "zm00001d038579_p001" 6 "Photosynthesis" "Photosynthesis.calvin cycle" "phosphoglycerate kinase"
567 "zm00001d038616_p001" 6 "not assigned" "not assigned.not annotated" "not classified"
568 "zm00001d038652_p003" 6 "Redox homeostasis" "Redox homeostasis.thiol-based redox regulation" "H-type thioredoxin *(Trx-H)"
569 "zm00001d038658_p001" 5 "Cellular respiration" "Cellular respiration.oxidative phosphorylation" "component *(NQO2/24kDa) of NADH dehydrogenase electron input (module N)"
570 "zm00001d038689_p004" 6 "Protein homeostasis" "Protein homeostasis.proteolysis" "prolyl aminopeptidase *(PAP1)"
571 "zm00001d038742_p001" 8 "not assigned" "not assigned.not annotated" "not classified"
572 "zm00001d038776_p001" 2 "Cellular respiration" "Cellular respiration.oxidative phosphorylation" "subunit alpha *(QCR2) of cytochrome c reductase subcomplex"
573 "zm00001d038840_p001" 6 "Solute transport" "Solute transport.porins" "voltage-gated anion channel *(VDAC)"
574 "zm00001d038841_p010" 7 "Amino acid metabolism" "Amino acid metabolism.amino acid degradation" "delta-1-pyrroline-5-carboxylate dehydrogenase"
575 "zm00001d038855_p001" 8 "Cell division" "Cell division.DNA replication" "flap structure-specific endonuclease *(FEN1)"
576 "zm00001d038865_p001" 3 "Protein biosynthesis" "Protein biosynthesis.ribosome biogenesis" "component *(eL28) of large ribosomal-subunit (LSU) proteome"
577 "zm00001d038891_p001" 4 "Lipid metabolism" "Lipid metabolism.glycerolipid metabolism" "phospho-base N-methyltransferase"
578 "zm00001d038904_p001" 4 "Amino acid metabolism" "Amino acid metabolism.aspartate group amino acid biosynthesis" "threonine synthase"
579 "zm00001d038923_p001" 4 "Protein biosynthesis" "Protein biosynthesis.ribosome biogenesis" "component *(RACK1) of small ribosomal-subunit (SSU) proteome"
580 "zm00001d038929_p001" 2 "Cellular respiration" "Cellular respiration.oxidative phosphorylation" "subunit beta of ATP synthase peripheral MF1 subcomplex"
581 "zm00001d039079_p002" 6 "Enzyme classification" "Enzyme classification.EC_1 oxidoreductases" "EC_1.1 oxidoreductase acting on CH-OH group of donor"
582 "zm00001d039131_p002" 3 "Carbohydrate metabolism" "Carbohydrate metabolism.starch metabolism" "large subunit of ADP-glucose pyrophosphorylase"
583 "zm00001d039157_p001" 2 "Solute transport" "Solute transport.primary active transport" "subunit C of V-type ATPase peripheral V1 subcomplex"
584 "zm00001d039214_p003" 8 "Chromatin organisation" "Chromatin organisation.epigenetic state regulation" "siRNA-integrating factor *(AGO)"
585 "zm00001d039263_p001" 4 "not assigned" "not assigned.not annotated" "not classified"
586 "zm00001d039505_p001" 2 "Cellular respiration" "Cellular respiration.oxidative phosphorylation" "subunit alpha *(QCR2) of cytochrome c reductase subcomplex"
587 "zm00001d039518_p001" 8 "Protein biosynthesis" "Protein biosynthesis.translation initiation" "component *(eIF3a) of eIF3 mRNA-to-PIC binding complex"
588 "zm00001d039535_p001" 2 "Enzyme classification" "Enzyme classification.EC_2 transferases" "EC_2.3 acyltransferase"
589 "zm00001d039594_p001" 8 "not assigned" "not assigned.not annotated" "not classified"
590 "zm00001d039656_p001" 2 "not assigned" "not assigned.not annotated" "not classified"
591 "zm00001d039663_p001" 8 "RNA biosynthesis" "RNA biosynthesis.RNA polymerase II-dependent transcription" "R-loop reader protein *(ALBA1/2)"
592 "zm00001d039670_p001" 7 "Lipid metabolism" "Lipid metabolism.glycerolipid metabolism" "phospholipase-D *(PLD-alpha)"
593 "zm00001d039865_p001" 2 "Cellular respiration" "Cellular respiration.glycolysis" "triose-phosphate isomerase"
594 "zm00001d039994_p001" 7 "Cell wall organisation" "Cell wall organisation.hemicellulose" "1	6-alpha-xylosidase *(AXYL1/2)"
595 "zm00001d040084_p001" 1 "Photosynthesis" "Photosynthesis.calvin cycle" "fructose 1	6-bisphosphate aldolase"
596 "zm00001d040190_p001" 2 "not assigned" "not assigned.not annotated" "not classified"
597 "zm00001d040257_p001" 5 "Cytoskeleton organisation" "Cytoskeleton organisation.actin and tubulin folding" "subunit beta *(CCT2) of CCT chaperonin folding complex"
598 "zm00001d040274_p002" 1 "Protein translocation" "Protein translocation.nucleus" "nucleocytoplasmic transport cargo adaptor protein *(IMP-alpha)"
599 "zm00001d040341_p001" 6 "Redox homeostasis" "Redox homeostasis.thiol-based redox regulation" "type-2 peroxiredoxin *(PrxII)"
600 "zm00001d040399_p001" 4 "not assigned" "not assigned.not annotated" "not classified"
601 "zm00001d040429_p003" 8 "Chromatin organisation" "Chromatin organisation.epigenetic state regulation" "siRNA-integrating factor *(AGO)"
602 "zm00001d040519_p001" 2 "not assigned" "not assigned.not annotated" "not classified"
603 "zm00001d040681_p001" 2 "not assigned" "not assigned.not annotated" "not classified"
604 "zm00001d040721_p002" 6 "Photosynthesis" "Photosynthesis.photorespiration" "dihydrolipoyl dehydrogenase component *(L-protein) of glycine cleavage system"
605 "zm00001d040766_p001" 1 "Protein modification" "Protein modification.cysteine disulfide formation" "protein disulfide isomerase *(PDI-A)"
606 "zm00001d041035_p001" 7 "DNA damage response" "DNA damage response.nucleotide excision repair (NER)" "deubiquitinase *(UBP12-13)"
607 "zm00001d041112_p002" 5 "Nucleotide metabolism" "Nucleotide metabolism.purines" "adenylate kinase"
608 "zm00001d041246_p001" 1 "not assigned" "not assigned.not annotated" "not classified"
609 "zm00001d041290_p001" 8 "Chromatin organisation" "Chromatin organisation.epigenetic state regulation" "methylation reader *(MBD10-11)"
610 "zm00001d041550_p004" 4 "Protein homeostasis" "Protein homeostasis.protein quality control" "chaperone *(Hsp70)"
611 "zm00001d041593_p001" 1 "Lipid metabolism" "Lipid metabolism.fatty acid metabolism" "subunit alpha of ATP-dependent citrate lyase complex"
612 "zm00001d041711_p002" 6 "not assigned" "not assigned.not annotated" "not classified"
613 "zm00001d041719_p001" 4 "Protein homeostasis" "Protein homeostasis.protein quality control" "chaperone *(Hsp90)"
614 "zm00001d041750_p001" 4 "RNA processing" "RNA processing.organelle machinery" "RNA editing factor *(ORRM3)"
615 "zm00001d041760_p001" 3 "Protein biosynthesis" "Protein biosynthesis.ribosome biogenesis" "component *(uS4) of small ribosomal-subunit (SSU) proteome"
616 "zm00001d041775_p001" 6 "Cell wall organisation" "Cell wall organisation.pectin" "keto-3-deoxymanno-octulosonic acid 8-phosphate synthase"
617 "zm00001d042117_p002" 6 "Amino acid metabolism" "Amino acid metabolism.glutamate group amino acid biosynthesis" "pyrroline-5-carboxylate reductase"
618 "zm00001d042184_p001" 6 "Carbohydrate metabolism" "Carbohydrate metabolism.oxidative pentose phosphate pathway" "6-phosphogluconate dehydrogenase"
619 "zm00001d042216_p001" 5 "Redox homeostasis" "Redox homeostasis.glutathione-based redox regulation" "class phi glutathione S-transferase"
620 "zm00001d042367_p002" 4 "not assigned" "not assigned.not annotated" "not classified"
621 "zm00001d042398_p002" 1 "Protein modification" "Protein modification.glycosylation" "component *(HAP6) of oligosaccharyl transferase (OST) complex"
622 "zm00001d042453_p001" 2 "Cellular respiration" "Cellular respiration.glycolysis" "fructose-bisphosphate aldolase *(FBA)"
623 "zm00001d042525_p002" 3 "Protein biosynthesis" "Protein biosynthesis.ribosome biogenesis" "component *(uL18) of large ribosomal-subunit (LSU) proteome"
624 "zm00001d042536_p001" 6 "Carbohydrate metabolism" "Carbohydrate metabolism.sucrose metabolism" "fructose kinase"
625 "zm00001d042540_p007" 7 "Redox homeostasis" "Redox homeostasis.reactive electrophilic lipid homeostasis" "9-lipoxygenase"
626 "zm00001d042555_p001" 6 "Secondary metabolism" "Secondary metabolism.phenolics" "hydroxyacyl-CoA dehydrogenase *(HCD)"
627 "zm00001d042569_p001" 7 "Protein translocation" "Protein translocation.endoplasmic reticulum" "component *(SRP72) of SRP (signal recognition particle) complex"
628 "zm00001d042624_p001" 6 "not assigned" "not assigned.not annotated" "not classified"
629 "zm00001d042625_p001" 8 "Cell wall organisation" "Cell wall organisation.pectin" "pectin methylesterase"
630 "zm00001d042654_p003" 7 "Cell wall organisation" "Cell wall organisation.hemicellulose" "1	2-beta-galactosidase"
631 "zm00001d042726_p001" 2 "Coenzyme metabolism" "Coenzyme metabolism.iron-sulfur cluster assembly machinery" "redox-dependent regulator (BolA2) of iron-sulfur cluster assembly machinery"
632 "zm00001d042746_p002" 3 "Nucleotide metabolism" "Nucleotide metabolism.purines" "urate oxidase *(UOX)"
633 "zm00001d042842_p003" 7 "Carbohydrate metabolism" "Carbohydrate metabolism.starch metabolism" "cytosolic alpha-glucan phosphorylase"
634 "zm00001d043049_p001" 4 "not assigned" "not assigned.not annotated" "not classified"
635 "zm00001d043059_p001" 1 "Lipid metabolism" "Lipid metabolism.fatty acid metabolism" "fatty acid export protein *(FAX)"
636 "zm00001d043086_p001" 2 "Enzyme classification" "Enzyme classification.EC_5 isomerases" "EC_5.4 intramolecular transferase"
637 "zm00001d043098_p001" 4 "Lipid metabolism" "Lipid metabolism.fatty acid metabolism" "NADH:cytochrome-b5 reductase *(CBR1)"
638 "zm00001d043119_p001" 1 "not assigned" "not assigned.not annotated" "not classified"
639 "zm00001d043249_p001" 2 "not assigned" "not assigned.not annotated" "not classified"
640 "zm00001d043261_p001" 2 "not assigned" "not assigned.not annotated" "not classified"
641 "zm00001d043382_p001" 2 "Nutrient uptake" "Nutrient uptake.nitrogen assimilation" "aspartate aminotransferase"
642 "zm00001d043524_p001" 8 "Enzyme classification" "Enzyme classification.EC_3 hydrolases" "EC_3.2 glycosylase"
643 "zm00001d043551_p003" 1 "Cell division" "Cell division.cytokinesis" "ER-tubule curvature-inducing protein *(Reticulon)"
644 "zm00001d044035_p001" 6 "Amino acid metabolism" "Amino acid metabolism.aspartate group amino acid biosynthesis" "ketol-acid reductoisomerase"
645 "zm00001d044042_p001" 2 "Cellular respiration" "Cellular respiration.tricarboxylic acid cycle" "mitochondrial NAD-dependent malate dehydrogenase"
646 "zm00001d044212_p001" 6 "Enzyme classification" "Enzyme classification.EC_1 oxidoreductases" "EC_1.1 oxidoreductase acting on CH-OH group of donor"
647 "zm00001d044222_p002" 7 "Protein modification" "Protein modification.acetylation" "auxiliary component *(NAA15) of NatA/NatE N-terminal acetylase complexes"
648 "zm00001d044228_p001" 3 "Coenzyme metabolism" "Coenzyme metabolism.thiamine pyrophosphate biosynthesis" "thiazole synthase *(Thi1)"
649 "zm00001d044246_p002" 3 "Chromatin organisation" "Chromatin organisation.chromatin structure" "histone *(H2A)"
650 "zm00001d044271_p001" 7 "Cell division" "Cell division.cytokinesis" "ER tubulae formation factor *(RHD3/RL)"
651 "zm00001d044339_p002" 4 "Cell wall organisation" "Cell wall organisation.cell wall hydroxycinnamic acids" "hydroxycinnamaldehyde dehydrogenase"
652 "zm00001d044390_p001" 3 "Protein homeostasis" "Protein homeostasis.proteolysis" "A1-class (Pepsin) protease"
653 "zm00001d044540_p001" 8 "Cell division" "Cell division.DNA replication" "component *(MCM4) of MCM replicative DNA helicase complex"
654 "zm00001d044573_p001" 8 "RNA processing" "RNA processing.pre-RNA splicing" "pre-mRNA-processing protein *(PRP40A/B)"
655 "zm00001d044575_p001" 2 "not assigned" "not assigned.not annotated" "not classified"
656 "zm00001d044614_p063" 7 "Vesicle trafficking" "Vesicle trafficking.multi-pathway trafficking regulation" "heavy chain of clathrin triskelion"
657 "zm00001d044664_p001" 3 "Protein biosynthesis" "Protein biosynthesis.ribosome biogenesis" "component *(uS9) of small ribosomal-subunit (SSU) proteome"
658 "zm00001d044754_p002" 2 "Cellular respiration" "Cellular respiration.glycolysis" "pyrophosphate-dependent phosphofructokinase"
659 "zm00001d044831_p001" 8 "not assigned" "not assigned.not annotated" "not classified"
660 "zm00001d044939_p002" 6 "not assigned" "not assigned.not annotated" "not classified"
661 "zm00001d045025_p005" 4 "Photosynthesis" "Photosynthesis.calvin cycle" "auxiliary co-chaperone involved in RuBisCo assembly *(CPN20)"
662 "zm00001d045027_p001" 6 "Lipid metabolism" "Lipid metabolism.fatty acid metabolism" "ketoacyl-ACP synthase I"
663 "zm00001d045042_p017" 4 "Carbohydrate metabolism" "Carbohydrate metabolism.sucrose metabolism" "sucrose synthase"
664 "zm00001d045085_p001" 6 "Protein homeostasis" "Protein homeostasis.proteolysis" "serine carboxypeptidase"
665 "zm00001d045315_p004" 6 "Protein homeostasis" "Protein homeostasis.ubiquitin-proteasome system" "beta-type-5 component *(PBE) of 26S proteasome"
666 "zm00001d045352_p002" 4 "Chromatin organisation" "Chromatin organisation.histone chaperone activities" "histone chaperone *(NAP)"
667 "zm00001d045431_p001" 6 "Cellular respiration" "Cellular respiration.glycolysis" "enolase"
668 "zm00001d045450_p001" 3 "Amino acid metabolism" "Amino acid metabolism.shikimate group amino acid biosynthesis" "5-enolpyruvyl-shikimate 3-phosphate (EPSP) synthase"
669 "zm00001d045451_p001" 4 "Photosynthesis" "Photosynthesis.calvin cycle" "transketolase"
670 "zm00001d045596_p001" 7 "Multi-process regulation" "Multi-process regulation.UPR (Unfolded Protein Response) signalling" "regulatory co-chaperone *(BAG7)"
671 "zm00001d045599_p001" 8 "Enzyme classification" "Enzyme classification.EC_1 oxidoreductases" "EC_1.10 oxidoreductase acting on diphenol or related substance as donor"
672 "zm00001d045607_p001" 8 "not assigned" "not assigned.not annotated" "not classified"
673 "zm00001d045665_p001" 6 "Protein homeostasis" "Protein homeostasis.ubiquitin-proteasome system" "ubiquitin-proteasome shuttle factor *(RAD23)"
674 "zm00001d045706_p001" 6 "Carbohydrate metabolism" "Carbohydrate metabolism.fermentation" "aldehyde dehydrogenase *(ALDH2B)"
675 "zm00001d045861_p001" 2 "not assigned" "not assigned.not annotated" "not classified"
676 "zm00001d045864_p002" 8 "Cell division" "Cell division.cytokinesis" "microtubule-associated protein *(MAP65-2)"
677 "zm00001d045893_p001" 1 "not assigned" "not assigned.not annotated" "not classified"
678 "zm00001d045911_p001" 1 "not assigned" "not assigned.not annotated" "not classified"
679 "zm00001d045965_p001" 6 "Enzyme classification" "Enzyme classification.EC_1 oxidoreductases" "EC_1.17 oxidoreductase acting on CH or CH2 group"
680 "zm00001d046135_p001" 6 "not assigned" "not assigned.not annotated" "not classified"
681 "zm00001d046190_p001" 8 "not assigned" "not assigned.not annotated" "not classified"
682 "zm00001d046352_p001" 1 "Protein biosynthesis" "Protein biosynthesis.translation elongation" "component *(eEF1B-gamma) of eEF1B eEF1A-GDP-recycling complex"
683 "zm00001d046508_p001" 7 "Lipid metabolism" "Lipid metabolism.glycerolipid metabolism" "phospholipase-D *(PLD-alpha)"
684 "zm00001d046600_p001" 6 "Protein homeostasis" "Protein homeostasis.ubiquitin-proteasome system" "beta-type-3 component *(PBC) of 26S proteasome"
685 "zm00001d046682_p001" 6 "Redox homeostasis" "Redox homeostasis.thiol-based redox regulation" "type-2 peroxiredoxin *(PrxII)"
686 "zm00001d046700_p001" 6 "Phytohormone action" "Phytohormone action.abscisic acid" "phaseic acid reductase *(CRL1/2)"
687 "zm00001d046765_p001" 2 "not assigned" "not assigned.not annotated" "not classified"
688 "zm00001d046898_p001" 6 "Amino acid metabolism" "Amino acid metabolism.aspartate group amino acid biosynthesis" "hydroxy-tetrahydrodihydrodipicolinate synthase"
689 "zm00001d047191_p001" 8 "RNA processing" "RNA processing.RNA homeostasis" "component *(ACINUS) of RNA quality control Exon Junction complex"
690 "zm00001d047253_p001" 4 "Carbohydrate metabolism" "Carbohydrate metabolism.sucrose metabolism" "sucrose synthase"
691 "zm00001d047282_p001" 6 "Cytoskeleton organisation" "Cytoskeleton organisation.microtubular network" "microtubule plus-end-tracking protein *(SPR1)"
692 "zm00001d047498_p001" 4 "RNA processing" "RNA processing.pre-RNA splicing" "RNA splicing factor *(SR30/34)"
693 "zm00001d047663_p001" 7 "Lipid metabolism" "Lipid metabolism.fatty acid metabolism" "peroxisomal acetyl-CoA synthetase *(ACN/BZU)"
694 "zm00001d047707_p001" 1 "Protein biosynthesis" "Protein biosynthesis.ribosome biogenesis" "component *(eS7) of small ribosomal-subunit (SSU) proteome"
695 "zm00001d047713_p002" 4 "Protein biosynthesis" "Protein biosynthesis.translation initiation" "component *(eIF2-alpha) of eIF2 Met-tRNA binding factor complex"
696 "zm00001d047757_p001" 6 "Redox homeostasis" "Redox homeostasis.ascorbate-based redox regulation" "cytosolic ascorbate peroxidase *(APX)"
697 "zm00001d047787_p001" 3 "Chromatin organisation" "Chromatin organisation.chromatin structure" "histone *(H2A)"
698 "zm00001d047788_p002" 8 "Chromatin organisation" "Chromatin organisation.chromatin structure" "histone *(H2B)"
699 "zm00001d047797_p005" 3 "Carbohydrate metabolism" "Carbohydrate metabolism.nucleotide sugar biosynthesis" "UDP-D-glucuronic acid decarboxylase"
700 "zm00001d047893_p003" 2 "Carbohydrate metabolism" "Carbohydrate metabolism.gluconeogenesis" "phosphoenolpyruvate carboxykinase"
701 "zm00001d047910_p001" 1 "Solute transport" "Solute transport.primary active transport" "subunit a of V-type ATPase membrane V0 subcomplex"
702 "zm00001d048021_p001" 7 "Phytohormone action" "Phytohormone action.jasmonic acid" "allene oxidase synthase *(AOS)"
703 "zm00001d048055_p001" 8 "Cell wall organisation" "Cell wall organisation.callose" "regulatory beta-1	3 glucanase *(pdBG))"
704 "zm00001d048091_p002" 1 "Cellular respiration" "Cellular respiration.oxidative phosphorylation" "subunit gamma of ATP synthase peripheral MF1 subcomplex"
705 "zm00001d048102_p002" 6 "Cellular respiration" "Cellular respiration.oxidative phosphorylation" "subunit beta *(QCR1) of cytochrome c reductase subcomplex"
706 "zm00001d048204_p001" 1 "Cellular respiration" "Cellular respiration.oxidative phosphorylation" "component *(NDUFA13/B16.6) of NADH dehydrogenase alpha subcomplex"
707 "zm00001d048291_p001" 4 "RNA processing" "RNA processing.organelle machinery" "RNA editing factor *(MORF)"
708 "zm00001d048358_p002" 2 "Cellular respiration" "Cellular respiration.tricarboxylic acid cycle" "aconitase *(ACO)"
709 "zm00001d048403_p001" 6 "Protein homeostasis" "Protein homeostasis.ubiquitin-proteasome system" "alpha-type-5 component *(PAE) of 26S proteasome"
710 "zm00001d048409_p001" 7 "Protein homeostasis" "Protein homeostasis.ubiquitin-proteasome system" "platform ATPase CDC48"
711 "zm00001d048529_p002" 7 "not assigned" "not assigned.not annotated" "not classified"
712 "zm00001d048634_p001" 4 "Enzyme classification" "Enzyme classification.EC_1 oxidoreductases" "EC_1.14 oxidoreductase acting on paired donor with incorporation or reduction of molecular oxygen"
713 "zm00001d048655_p002" 8 "RNA processing" "RNA processing.pre-RNA splicing" "large subunit of U2AF pre-RNA splicing auxiliary factor complex"
714 "zm00001d048705_p001" 8 "Enzyme classification" "Enzyme classification.EC_1 oxidoreductases" "EC_1.14 oxidoreductase acting on paired donor with incorporation or reduction of molecular oxygen"
715 "zm00001d048707_p001" 6 "Enzyme classification" "Enzyme classification.EC_2 transferases" "EC_2.4 glycosyltransferase"
716 "zm00001d049042_p001" 6 "Amino acid metabolism" "Amino acid metabolism.aspartate group amino acid biosynthesis" "methylthioribose-1-phosphate isomerase *(MTI)"
717 "zm00001d049043_p001" 4 "RNA processing" "RNA processing.organelle machinery" "RNA editing factor *(MORF)"
718 "zm00001d049059_p001" 2 "Carbohydrate metabolism" "Carbohydrate metabolism.fermentation" "alcohol dehydrogenase *(ADH)"
719 "zm00001d049099_p008" 2 "Protein modification" "Protein modification.cysteine disulfide formation" "protein disulfide isomerase *(PDI-L)"
720 "zm00001d049155_p004" 7 "Vesicle trafficking" "Vesicle trafficking.anterograde trafficking" "component *(Sec23) of Sec23/24 cargo adaptor subcomplex"
721 "zm00001d049187_p001" 4 "Carbohydrate metabolism" "Carbohydrate metabolism.oxidative pentose phosphate pathway" "6-phosphogluconate dehydrogenase"
722 "zm00001d049191_p001" 6 "Amino acid metabolism" "Amino acid metabolism.aspartate group amino acid biosynthesis" "trifunctional methylthioribulose-1-phosphate dehydratase/enolase/phosphatase *(DEP)"
723 "zm00001d049230_p001" 5 "Protein homeostasis" "Protein homeostasis.ubiquitin-proteasome system" "ASK-type linker component of SCF E3 ubiquitin ligase complexes"
724 "zm00001d049234_p001" 4 "Amino acid metabolism" "Amino acid metabolism.serine group amino acid biosynthesis" "serine hydroxymethyltransferase *(SHM)"
725 "zm00001d049239_p001" 5 "Coenzyme metabolism" "Coenzyme metabolism.S-adenosyl methionine (SAM) cycle" "S-adenosyl homocysteine hydrolase"
726 "zm00001d049409_p010" 2 "Cellular respiration" "Cellular respiration.tricarboxylic acid cycle" "aconitase *(ACO)"
727 "zm00001d049500_p002" 1 "Protein biosynthesis" "Protein biosynthesis.ribosome biogenesis" "component *(uS3) of small ribosomal-subunit (SSU) proteome"
728 "zm00001d049560_p001" 5 "Enzyme classification" "Enzyme classification.EC_2 transferases" "EC_2.2 transferase transferring aldehyde or ketonic group"
729 "zm00001d049641_p004" 2 "Cellular respiration" "Cellular respiration.glycolysis" "NAD-dependent glyceraldehyde 3-phosphate dehydrogenase"
730 "zm00001d049656_p001" 4 "Protein biosynthesis" "Protein biosynthesis.translation initiation" "component *(eIF3g) of eIF3 mRNA-to-PIC binding complex"
731 "zm00001d049680_p001" 8 "not assigned" "not assigned.not annotated" "not classified"
732 "zm00001d049706_p009" 8 "not assigned" "not assigned.not annotated" "not classified"
733 "zm00001d049830_p001" 8 "Protein homeostasis" "Protein homeostasis.protein quality control" "subunit alpha of NAC ribosome-associated chaperone complex"
734 "zm00001d049956_p002" 5 "Amino acid metabolism" "Amino acid metabolism.aspartate group amino acid biosynthesis" "hydroxy-tetrahydrodihydrodipicolinate reductase"
735 "zm00001d049975_p005" 1 "Lipid metabolism" "Lipid metabolism.fatty acid metabolism" "enoyl-ACP reductase"
736 "zm00001d049982_p002" 1 "Vesicle trafficking" "Vesicle trafficking.multi-pathway trafficking regulation" "regulatory protein *(alpha-SNAP/SEC17) of vesicle trafficking"
737 "zm00001d050134_p001" 4 "Amino acid metabolism" "Amino acid metabolism.aspartate group amino acid biosynthesis" "bifunctional homoserine dehydrogenase and aspartate kinase"
738 "zm00001d050196_p001" 3 "not assigned" "not assigned.not annotated" "not classified"
739 "zm00001d050225_p001" 1 "not assigned" "not assigned.not annotated" "not classified"
740 "zm00001d050368_p001" 8 "Chromatin organisation" "Chromatin organisation.chromatin structure" "chromatin architectural modulator *(HMGA)"
741 "zm00001d050384_p001" 6 "Cellular respiration" "Cellular respiration.oxidative phosphorylation" "component *(NDUFB1/MNLL) of NADH dehydrogenase beta subcomplex"
742 "zm00001d050606_p004" 7 "RNA processing" "RNA processing.RNA homeostasis" "mRNA endoribonuclease *(TSN)"
743 "zm00001d050810_p001" 6 "Amino acid metabolism" "Amino acid metabolism.amino acid degradation" "bifunctional gamma-hydroxybutyrate dehydrogenase and glyoxylate reductase"
744 "zm00001d050917_p002" 7 "not assigned" "not assigned.not annotated" "not classified"
745 "zm00001d050920_p002" 7 "Protein biosynthesis" "Protein biosynthesis.ribosome biogenesis" "component *(eL6) of large ribosomal-subunit (LSU) proteome"
746 "zm00001d051001_p001" 2 "Cellular respiration" "Cellular respiration.glycolysis" "NAD-dependent glyceraldehyde 3-phosphate dehydrogenase"
747 "zm00001d051129_p002" 5 "Cellular respiration" "Cellular respiration.tricarboxylic acid cycle" "subunit beta of succinyl-CoA ligase heterodimer"
748 "zm00001d051157_p001" 6 "Nucleotide metabolism" "Nucleotide metabolism.purines" "adenosine kinase *(ADK)"
749 "zm00001d051268_p003" 8 "RNA processing" "RNA processing.RNA homeostasis" "DDX6-type mRNA helicase *(RH12/RH8)"
750 "zm00001d051306_p001" 6 "Protein homeostasis" "Protein homeostasis.protein quality control" "Hsp90/Hsp70-co-chaperone *(HOP)"
751 "zm00001d051498_p001" 4 "not assigned" "not assigned.not annotated" "not classified"
752 "zm00001d051564_p001" 5 "Multi-process regulation" "Multi-process regulation.pyrophosphate homeostasis" "cytosolic pyrophosphatase"
753 "zm00001d051595_p004" 1 "Cellular respiration" "Cellular respiration.oxidative phosphorylation" "subunit delta *(OSCP) of ATP synthase peripheral MF1 subcomplex"
754 "zm00001d051600_p001" 8 "Cytoskeleton organisation" "Cytoskeleton organisation.nuclear dynamics" "nuclear lamina lamin-like protein *(CRWN)"
755 "zm00001d051699_p001" 7 "Cell wall organisation" "Cell wall organisation.cell wall proteins" "Fasciclin-type arabinogalactan protein"
756 "zm00001d051742_p001" 5 "Cytoskeleton organisation" "Cytoskeleton organisation.actin and tubulin folding" "subunit delta *(CCT4) of CCT chaperonin folding complex"
757 "zm00001d051754_p002" 6 "Carbohydrate metabolism" "Carbohydrate metabolism.fermentation" "aldehyde dehydrogenase *(ALDH2B)"
758 "zm00001d051804_p001" 4 "Nutrient uptake" "Nutrient uptake.nitrogen assimilation" "cytosolic glutamine synthetase *(GLN1)"
759 "zm00001d051870_p001" 2 "Coenzyme metabolism" "Coenzyme metabolism.NAD/NADP biosynthesis" "nicotinate N-methyltransferase *(NANMT)"
760 "zm00001d051881_p001" 4 "External stimuli response" "External stimuli response.virus" "virus infection resistance factor *(BTR1)"
761 "zm00001d051885_p001" 8 "RNA processing" "RNA processing.RNA modification" "methyltransferase component *(Nop1/fibrillarin) of snoRNP rRNA methylation complex"
762 "zm00001d051995_p001" 4 "Cell division" "Cell division.DNA replication" "sliding clamp protein *(PCNA)"
763 "zm00001d052056_p005" 1 "Cytoskeleton organisation" "Cytoskeleton organisation.actin and tubulin folding" "subunit alpha of CCT chaperonin folding complex *(CCT1)"
764 "zm00001d052289_p001" 6 "Cellular respiration" "Cellular respiration.pyruvate oxidation" "subunit alpha of E1 subcomplex of pyruvate dehydrogenase complex"
765 "zm00001d052314_p003" 2 "Protein homeostasis" "Protein homeostasis.ubiquitin-proteasome system" "E1 ubiquitin-activating enzyme"
766 "zm00001d052316_p001" 4 "Nutrient uptake" "Nutrient uptake.transition metal homeostasis" "iron storage protein *(FER)"
767 "zm00001d052321_p001" 2 "not assigned" "not assigned.not annotated" "not classified"
768 "zm00001d052494_p001" 7 "Enzyme classification" "Enzyme classification.EC_2 transferases" "EC_2.7 transferase transferring phosphorus-containing group"
769 "zm00001d052651_p001" 4 "Enzyme classification" "Enzyme classification.EC_2 transferases" "EC_2.4 glycosyltransferase"
770 "zm00001d052700_p001" 2 "Protein translocation" "Protein translocation.chloroplast" "chaperone for membrane proteins *(AKR2)"
771 "zm00001d052820_p001" 8 "not assigned" "not assigned.not annotated" "not classified"
772 "zm00001d052855_p001" 4 "Protein homeostasis" "Protein homeostasis.protein quality control" "chaperone *(Hsp90)"
773 "zm00001d052864_p001" 1 "Cell wall organisation" "Cell wall organisation.cell wall proteins" "Fasciclin-type arabinogalactan protein"
774 "zm00001d053090_p001" 5 "Multi-process regulation" "Multi-process regulation.14-3-3 regulatory system" "14-3-3 phosphoprotein-binding protein *(GRF)"
775 "zm00001d053177_p001" 6 "Cytoskeleton organisation" "Cytoskeleton organisation.microfilament network" "actin filament protein"
776 "zm00001d053196_p001" 7 "Protein biosynthesis" "Protein biosynthesis.aminoacyl-tRNA synthetase activities" "proline-tRNA ligase"
777 "zm00001d053197_p001" 4 "RNA processing" "RNA processing.pre-RNA splicing" "RNA splicing regulator *(NSR)"
778 "zm00001d053232_p002" 1 "Protein homeostasis" "Protein homeostasis.ubiquitin-proteasome system" "regulatory component *(RPN3) of 26S proteasome"
779 "zm00001d053295_p001" 6 "Protein homeostasis" "Protein homeostasis.ubiquitin-proteasome system" "component *(Uev1) of Ubc13-Uev1 E2 ubiquitin-conjugating enzyme complex"
780 "zm00001d053308_p002" 7 "Lipid metabolism" "Lipid metabolism.fatty acid metabolism" "multifunctional enzyme *(MFP)"
781 "zm00001d053453_p001" 1 "Photosynthesis" "Photosynthesis.CAM/C4 photosynthesis" "PEP carboxylase *(PPC)"
782 "zm00001d053564_p002" 8 "not assigned" "not assigned.not annotated" "not classified"
783 "zm00001d053576_p002" 7 "Protein biosynthesis" "Protein biosynthesis.translation elongation" "component *(eEF1B-gamma) of eEF1B eEF1A-GDP-recycling complex"
784 "zm00001d053622_p001" 4 "not assigned" "not assigned.not annotated" "not classified"
785 "zm00001d053630_p001" 3 "Protein biosynthesis" "Protein biosynthesis.ribosome biogenesis" "component *(eS8) of small ribosomal-subunit (SSU) proteome"
786 "zm00001d053663_p001" 6 "Amino acid metabolism" "Amino acid metabolism.amino acid degradation" "fumarylacetoacetate hydrolase *(FAH)"
787 "zm00001d053684_p003" 4 "Cellular respiration" "Cellular respiration.tricarboxylic acid cycle" "citrate synthase *(CSY4/5)"
788 "zm00001d053765_p001" 2 "Solute transport" "Solute transport.primary active transport" "subunit A of V-type ATPase peripheral V1 subcomplex"
789 "zm00001d053776_p004" 2 "Amino acid metabolism" "Amino acid metabolism.amino acid degradation" "NAD-dependent succinic semialdehyde dehydrogenase"
790 "zm00001d053813_p005" 1 "Protein homeostasis" "Protein homeostasis.ubiquitin-proteasome system" "adaptor protein exchange factor *(CAND1)"
791 "zm00001d053857_p002" 6 "Cytoskeleton organisation" "Cytoskeleton organisation.actin and tubulin folding" "subunit eta *(CCT7) of CCT chaperonin folding complex"
792 "zm00001d053872_p001" 8 "RNA biosynthesis" "RNA biosynthesis.DNA-dependent RNA polymerase complexes" "component *(NRPE1) of RNA polymerase V complex"
793 "zm00001d053881_p001" 7 "Protein homeostasis" "Protein homeostasis.ubiquitin-proteasome system" "regulatory component *(RPN1) of 26S proteasome"
794 "zm00001d053900_p001" 6 "Coenzyme metabolism" "Coenzyme metabolism.tetrahydrofolate metabolism" "bifunctional 5	10-methylene-THF dehydrogenase and 5	10-methenyl-THF cyclohydrolase"
795 "zm00001d053908_p001" 2 "RNA processing" "RNA processing.RNA homeostasis" "RNA chaperone (CSP) of mRNA quality control"
796 "zm00001d053932_p003" 6 "Carbohydrate metabolism" "Carbohydrate metabolism.sorbitol metabolism" "aldose 6-phosphate reductase"
797 "zm00001d054044_p001" 2 "Redox homeostasis" "Redox homeostasis.reactive oxygen scavenging" "catalase"
798 "zm00001d054089_p001" 4 "Photosynthesis" "Photosynthesis.photophosphorylation" "subunit beta of Cpn60 chaperonin complex"
799 "zm00001d054106_p003" 7 "Protein modification" "Protein modification.cysteine disulfide formation" "protein disulfide isomerase *(PDI-L)"
800 "zm00001d054107_p002" 1 "not assigned" "not assigned.not annotated" "not classified"
