# Supplementary material for: A Moderate Water Deficit Induces Profound Changes in the Proteome of Developing Maize Ovaries
Source: Biomolecules. 2024 Sep 30;14(10):1239. doi: 10.3390/biom14101239 (PMC11506675; doi:10.3390/biom14101239)
Supplement: Supplementary file 1 [file biomolecules-14-01239-s001.zip › TableS2_clusters_mapman.ods]

## Sheet: cluster_mapman
Counts of proteins per cluster / mapman		Clusters									Total
		Primary Stress (WD)	Development	WD early SE0	Secondary stress (WW)	No effect	Primary Stress (WW)	Primary Stress (WD)	Secondary stress (WD)
		1	2	3	4	5	6	7	8
	Amino acid metabolism	1	10	5	7	2	19	2	2		48
	Carbohydratemetabolism	2	13	3	5	0	8	7	0		38
	Cell division	1	0	0	1	1	0	2	8		13
	Cell wall organisation	1	5	2	2	0	3	4	3		20
	Cellular respiration	7	22	1	1	6	13	2	0		52
	Chromatin organisation	1	1	4	3	0	0	2	13		24
	Coenzyme metabolism	1	5	2	1	1	2	0	1		13
	Cytoskeleton organisation	1	4	0	2	5	8	1	1		22
	DNA damage response	0	0	0	0	0	0	1	0		1
	Enzyme classification	1	13	2	6	1	10	5	6		44
	External stimuli response	0	1	0	1	0	2	0	1		5
	Lipid metabolism	6	3	0	8	2	4	8	0		31
	Multi-process regulation	2	0	0	1	3	1	3	0		10
	not assigned	13	28	6	14	4	23	10	21		119
	Nucleotide metabolism	0	3	1	2	1	4	0	0		11
	Nutrient uptake	0	4	0	2	0	0	0	0		6
	Photosynthesis	5	4	0	4	1	3	0	0		17
	Phytohormone action	0	2	1	0	0	2	1	2		8
	Plant reproduction	0	1	0	1	0	0	0	2		4
	Polyamine metabolism	0	0	0	0	0	1	0	0		1
	Protein biosynthesis	15	3	34	4	5	9	16	11		97
	Protein homeostasis	12	11	3	10	7	27	7	4		81
	Protein modification	3	3	0	2	0	3	3	0		14
	Protein translocation	3	2	0	2	1	2	1	0		11
	Redox homeostasis	0	3	0	1	5	11	4	0		24
	RNA biosynthesis	0	0	0	0	1	0	0	3		4
	RNA processing	3	3	0	7	0	0	5	19		37
	Secondary metabolism	1	2	0	2	0	1	1	0		7
	Solute transport	3	3	0	0	2	4	1	2		15
	Vesicle trafficking	4	2	2	1	0	1	12	1		23
	Total	86	151	66	90	48	161	98	100		800

## Sheet: cluster_mapman_expected
Counts of proteins per cluster / mapman		Clusters									Total
		Primary Stress (WD)	Development	WD early SE0	Secondary stress (WW)	No effect	Primary Stress (WW)	Primary Stress (WD)	Secondary stress (WD)
		1	2	3	4	5	6	7	8
	Amino acid metabolism	5.16	9.06	3.96	5.4	2.88	9.66	5.88	6		48
	Carbohydratemetabolism	4.085	7.1725	3.135	4.275	2.28	7.6475	4.655	4.75		38
	Cell division	1.3975	2.45375	1.0725	1.4625	0.78	2.61625	1.5925	1.625		13
	Cell wall organisation	2.15	3.775	1.65	2.25	1.2	4.025	2.45	2.5		20
	Cellular respiration	5.59	9.815	4.29	5.85	3.12	10.465	6.37	6.5		52
	Chromatin organisation	2.58	4.53	1.98	2.7	1.44	4.83	2.94	3		24
	Coenzyme metabolism	1.3975	2.45375	1.0725	1.4625	0.78	2.61625	1.5925	1.625		13
	Cytoskeleton organisation	2.365	4.1525	1.815	2.475	1.32	4.4275	2.695	2.75		22
	DNA damage response	0.1075	0.18875	0.0825	0.1125	0.06	0.20125	0.1225	0.125		1
	Enzyme classification	4.73	8.305	3.63	4.95	2.64	8.855	5.39	5.5		44
	External stimuli response	0.5375	0.94375	0.4125	0.5625	0.3	1.00625	0.6125	0.625		5
	Lipid metabolism	3.3325	5.85125	2.5575	3.4875	1.86	6.23875	3.7975	3.875		31
	Multi-process regulation	1.075	1.8875	0.825	1.125	0.6	2.0125	1.225	1.25		10
	not assigned	12.7925	22.46125	9.8175	13.3875	7.14	23.94875	14.5775	14.875		119
	Nucleotide metabolism	1.1825	2.07625	0.9075	1.2375	0.66	2.21375	1.3475	1.375		11
	Nutrient uptake	0.645	1.1325	0.495	0.675	0.36	1.2075	0.735	0.75		6
	Photosynthesis	1.8275	3.20875	1.4025	1.9125	1.02	3.42125	2.0825	2.125		17
	Phytohormone action	0.86	1.51	0.66	0.9	0.48	1.61	0.98	1		8
	Plant reproduction	0.43	0.755	0.33	0.45	0.24	0.805	0.49	0.5		4
	Polyamine metabolism	0.1075	0.18875	0.0825	0.1125	0.06	0.20125	0.1225	0.125		1
	Protein biosynthesis	10.4275	18.30875	8.0025	10.9125	5.82	19.52125	11.8825	12.125		97
	Protein homeostasis	8.7075	15.28875	6.6825	9.1125	4.86	16.30125	9.9225	10.125		81
	Protein modification	1.505	2.6425	1.155	1.575	0.84	2.8175	1.715	1.75		14
	Protein translocation	1.1825	2.07625	0.9075	1.2375	0.66	2.21375	1.3475	1.375		11
	Redox homeostasis	2.58	4.53	1.98	2.7	1.44	4.83	2.94	3		24
	RNA biosynthesis	0.43	0.755	0.33	0.45	0.24	0.805	0.49	0.5		4
	RNA processing	3.9775	6.98375	3.0525	4.1625	2.22	7.44625	4.5325	4.625		37
	Secondary metabolism	0.7525	1.32125	0.5775	0.7875	0.42	1.40875	0.8575	0.875		7
	Solute transport	1.6125	2.83125	1.2375	1.6875	0.9	3.01875	1.8375	1.875		15
	Vesicle trafficking	2.4725	4.34125	1.8975	2.5875	1.38	4.62875	2.8175	2.875		23
	Total	86	151	66	90	48	161	98	100		800

## Sheet: cluster_mapman_chi2components
Chi2 components of contingency table		Clusters									Total
		Primary Stress (WD)	Development	WD early SE0	Secondary stress (WW)	No effect	Primary Stress (WW)	Primary Stress (WD)	Secondary stress (WD)
		1	2	3	4	5	6	7	8
	Amino acid metabolism	3.3537984496124	0.097527593818984	0.273131313131313	0.474074074074074	0.268888888888889	9.03060041407867	2.56027210884354	2.66666666666667		18.7249595091145			Higher representation of functions in clusters									48
	Carbohydratemetabolism	1.06419216646267	4.73471680027884	0.005813397129187	0.122953216374269	2.28	0.016247956848643	1.18131578947368	4.75		14.1552393265673			Lower representation of functions in clusters									38
	Cell division	0.113063506261181	2.45375	1.0725	0.146260683760684	0.062051282051282	2.61625	0.104273940345369	25.0096153846154		31.5777647970339												13
	Cell wall organisation	0.615116279069767	0.397516556291391	0.074242424242424	0.027777777777778	1.2	0.261024844720497	0.980612244897959	0.1		3.65629012699982												20
	Cellular respiration	0.355652951699463	15.1272771268467	2.52310023310023	4.02094017094017	2.65846153846154	0.614068322981366	2.99794348508634	6.5		34.7974438291158												52
	Chromatin organisation	0.967596899224806	2.75075055187638	2.06080808080808	0.033333333333333	1.44	4.83	0.300544217687075	33.3333333333333		45.716366416263												24
	Coenzyme metabolism	0.113063506261181	2.64223700967906	0.80210372960373	0.146260683760684	0.062051282051282	0.145155876731964	1.5925	0.240384615384615		5.74375670347252												13
	Cytoskeleton organisation	0.787832980972516	0.005600541842264	1.815	0.091161616161616	10.2593939393939	2.88261010728402	1.06605751391466	1.11363636363636		18.0212930632054												22
	DNA damage response	0.1075	0.18875	0.0825	0.1125	0.06	0.20125	6.28576530612245	0.125		7.16326530612245												1
	Enzyme classification	2.94141649048626	2.65418723660446	0.731928374655647	0.222727272727273	1.01878787878788	0.148054771315641	0.02821892393321	0.045454545454546		7.79077549396491												44
	External stimuli response	0.5375	0.003352649006623	0.4125	0.340277777777778	0.3	0.981405279503105	0.6125	0.225		3.41253570628751												5
	Lipid metabolism	2.13520067516879	1.38938287759026	2.5575	5.83875448028674	0.010537634408602	0.803366309356842	4.65069289005925	3.875		21.2604348668705												31
	Multi-process regulation	0.79593023255814	1.8875	0.825	0.013888888888889	9.6	0.509394409937888	2.5719387755102	1.25		17.4536523068951												10
	not assigned	0.003365741645495	1.36580784962992	1.48442131398014	0.028022875816994	1.38089635854342	0.037585534213686	1.4373868118676	2.52205882352941		8.25954530922667												119
	Nucleotide metabolism	1.1825	0.410988109572547	0.009428374655647	0.469823232323232	0.175151515151515	1.44130505364201	1.3475	1.375		6.41169628534495												11
	Nutrient uptake	0.645	7.2605353200883	0.495	2.60092592592593	0.36	1.2075	0.735	0.75		14.0539612460142												6
	Photosynthesis	5.50739056087551	0.195115407089988	1.4025	2.27851307189542	0.000392156862745	0.051867464377055	2.0825	2.125		13.6432786611007												17
	Phytohormone action	0.86	0.159006622516556	0.175151515151515	0.9	0.48	0.094472049689441	0.000408163265306	1		3.66903835062282												8
	Plant reproduction	0.43	0.079503311258278	0.33	0.672222222222222	0.24	0.805	0.49	4.5		7.5467255334805												4
	Polyamine metabolism	0.1075	0.18875	0.0825	0.1125	0.06	3.17019409937888	0.1225	0.125		3.96894409937888												1
	Protein biosynthesis	2.00505933828818	12.8003182392299	84.4573578569197	4.37870847651775	0.11553264604811	5.67057445412051	1.42678781822007	0.104381443298969		110.958720272643												97
	Protein homeostasis	1.2449677002584	1.2030660820865	2.02930134680135	0.086436899862826	0.942304526748971	7.02174689440994	0.860771604938271	3.70524691358025		17.0938419686865												81
	Protein modification	1.48506644518272	0.048365657521287	1.155	0.11468253968254	0.84	0.011821206743567	0.962813411078717	1.75		6.36774926020884												14
	Protein translocation	2.79349365750528	0.002800270921132	0.9075	0.469823232323232	0.175151515151515	0.020638763410503	0.089615027829314	1.375		5.83402246714098												11
	Redox homeostasis	2.58	0.516754966887417	1.98	1.07037037037037	8.80111111111111	7.88175983436853	0.382176870748299	3		26.2121731534857												24
	RNA biosynthesis	0.43	0.755	0.33	0.45	2.40666666666667	0.805	0.49	12.5		18.1666666666667												4
	RNA processing	0.240227844123193	2.27245592446751	3.0525	1.93427177177177	2.22	7.44625	0.048219801434087	44.6790540540541		61.8929793958506												37
	Secondary metabolism	0.08140365448505	0.348686140018921	0.5775	1.86686507936508	0.42	0.118599157054126	0.023680758017493	0.875		4.31173478894067												7
	Solute transport	1.19389534883721	0.010057947019868	1.2375	1.6875	1.34444444444444	0.318957039337474	0.38171768707483	0.008333333333333		6.18240580004716												15
	Vesicle trafficking	0.94368301314459	1.26264360783185	0.005536890645586	0.973973429951691	1.38	2.84479104779908	29.9266393078971	1.22282608695652		38.5600933842264												23
	Total	35.6214174421228	63.2124043999749	112.947324850825	31.6855491038923	50.5618233847719	61.9874908913035	65.7403524582448	160.850991563843		582.607354094978												800
									0

## Sheet: significant_counts
Counts of significant proteins per cluster / mapman		Clusters
		Primary Stress (WD)	Development	WD early SE0	Secondary stress (WW)	No effect	Primary Stress (WW)	Primary Stress (WD)	Secondary stress (WD)
		1	2	3	4	5	6	7	8
	Amino acid metabolism	0	2	0	4	0	15	2	0
	Carbohydratemetabolism	2	2	0	3	0	7	6	0
	Cell division	1	0	0	1	0	0	2	3
	Cell wall organisation	1	1	1	1	0	2	1	2
	Cellular respiration	5	1	0	0	0	11	2	0
	Chromatin organisation	1	0	0	1	0	0	2	4
	Coenzyme metabolism	1	2	1	0	0	1	0	1
	Cytoskeleton organisation	1	0	0	1	0	7	1	0
	DNA damage response	0	0	0	0	0	0	0	0
	Enzyme classification	0	1	0	2	0	5	2	2
	External stimuli response	0	1	0	0	0	2	0	0
	Lipid metabolism	6	0	0	2	0	2	4	0
	Multi-process regulation	2	0	0	0	1	1	3	0
	not assigned	9	5	0	7	0	20	7	5
	Nucleotide metabolism	0	0	0	1	0	4	0	0
	Nutrient uptake	0	2	0	1	0	0	0	0
	Photosynthesis	4	1	0	3	0	1	0	0
	Phytohormone action	0	0	0	0	0	2	0	1
	Plant reproduction	0	0	0	0	0	0	0	1
	Polyamine metabolism	0	0	0	0	0	1	0	0
	Protein biosynthesis	10	0	4	0	0	6	13	5
	Protein homeostasis	9	1	0	3	1	20	5	1
	Protein modification	2	2	0	2	0	3	2	0
	Protein translocation	1	2	0	1	0	2	1	0
	Redox homeostasis	0	0	0	0	0	7	2	0
	RNA biosynthesis	0	0	0	0	0	0	0	1
	RNA processing	3	0	0	0	0	0	5	11
	Secondary metabolism	0	0	0	1	0	1	1	0
	Solute transport	3	3	0	0	0	3	1	1
	Vesicle trafficking	3	0	0	0	0	1	11	1
