# Supplementary material for: A Moderate Water Deficit Induces Profound Changes in the Proteome of Developing Maize Ovaries
Source: Biomolecules. 2024 Sep 30;14(10):1239. doi: 10.3390/biom14101239 (PMC11506675; doi:10.3390/biom14101239)
Supplement: Supplementary file 1 [file biomolecules-14-01239-s001.zip › TableS3_differential_analysis.csv]

	protein	p.condtion	p.day	p.zone	p.condition.day	p.condition.zone	p.day.zone	p.condition.adjusted	p.day.adjusted	p.zone.adjusted	p.condition.day.adjusted	p.condition.zone.adjusted	p.day.zone.adjusted	meanWD	meanWW	fact	clusters	mercator4v5.0	NAME	name1	name2	descr	descript
1	zeammp036	8.13283864356372E-08	0.757384016024564	0.821579526945964	0.532716552323824	0.329765415042415	0.72672171703194	7.47847231592066E-07	0.842598721965801	0.933613098802232	0.753790324087424	0.958044542571583	0.894426728654695	16291556.3044297	8187894.73081386	1.9897124767761	1	component *(NQO5/ND9) of NADH dehydrogenase electron output (module Q)	Cellular respiration.oxidative phosphorylation.NADH dehydrogenase complex.module Q (electron output).component *(NQO5/ND9)	Cellular respiration	Cellular respiration.oxidative phosphorylation	ZeamMp036 pep chromosome:B73_RefGen_v4:Mt:101544:102116:1 gene:ZeamMp036 transcript:ZeamMp036 gene_biotype:protein_coding transcript_biotype:protein_coding description:nad9	description:nad9
2	zeammp163	0.469310503240426	0.013838191432567	0.846523314820335	0.301271382311661	0.948156564350001	0.903193859875246	0.551319240223702	0.036421769286677	0.94062368112353	0.577978671101507	0.992551089251393	0.964693041255269	620117926.904348	586764429.836236	1.05684307938949	2	subunit alpha of ATP synthase peripheral MF1 subcomplex	Cellular respiration.oxidative phosphorylation.ATP synthase complex.peripheral MF1 subcomplex.subunit alpha	Cellular respiration	Cellular respiration.oxidative phosphorylation	ZeamMp163 pep chromosome:B73_RefGen_v4:Mt:454351:455877:-1 gene:ZeamMp163 transcript:ZeamMp163 gene_biotype:protein_coding transcript_biotype:protein_coding gene_symbol:ATPA description:atp1-a1	gene_symbol:ATPA description:atp1-a1
3	zm00001d000001_p002	0.000355785226522	6.77869709355326E-05	0.397316109702044	0.773241372437593	0.298302172700953	0.055438405208457	0.001050288491579	0.000475698041653	0.649776413686369	0.893589144301843	0.958044542571583	0.271415182528243	21894578.717395	17930399.7165188	1.22108704008557	7	aureusidin synthase	Secondary metabolism.phenolics.flavonoid biosynthesis.aurones.aureusidin synthase	Secondary metabolism	Secondary metabolism.phenolics	Zm00001d000001_P002 pep contig:B73_RefGen_v4:B73V4_ctg150:48840:51164:-1 gene:Zm00001d000001 transcript:Zm00001d000001_T002 gene_biotype:protein_coding transcript_biotype:protein_coding gene_symbol:polyphenol oxidase1 description: polyphenol oxidase1	gene_symbol:polyphenol oxidase1 description: polyphenol oxidase1
4	zm00001d000030_p001	0.210388311465797	1.01854891190615E-05	0.132889775029389	0.10576447956799	0.249286511202368	0.146778954304357	0.279585795967836	0.000107215674937	0.335783314426451	0.348195817507785	0.949768713757709	0.453371287426586	33363821.8793739	35557108.3498112	0.938316511881121	4	regulatory protein *(PEP) of autonomous floral-promotion pathway	Plant reproduction.flowering.autonomous floral-promotion pathway.regulatory protein *(PEP)	Plant reproduction	Plant reproduction.flowering	Zm00001d000030_P001 pep contig:B73_RefGen_v4:B73V4_ctg182:118656:122184:-1 gene:Zm00001d000030 transcript:Zm00001d000030_T001 gene_biotype:protein_coding transcript_biotype:protein_coding description:RNA-binding KH domain-containing protein PEPPER	description:RNA-binding KH domain-containing protein PEPPER
5	zm00001d000227_p001	0.019913932785035	0.115996210099923	0.181029650190645	0.780874904488605	0.698887696011388	0.198673356499325	0.034936724184271	0.202172043747143	0.403867436758857	0.89708115383875	0.977869838482085	0.499807186161824	18263031.9663633	21559035.8131469	0.847117288762342	6	subunit beta of E1 subcomplex of pyruvate dehydrogenase complex	Lipid metabolism.fatty acid metabolism.acetyl-CoA generation.plastidial pyruvate dehydrogenase complex.E1 pyruvate dehydrogenase subcomplex.subunit beta	Lipid metabolism	Lipid metabolism.fatty acid metabolism	Zm00001d000227_P001 pep contig:B73_RefGen_v4:B73V4_ctg98:2666:3625:-1 gene:Zm00001d000227 transcript:Zm00001d000227_T001 gene_biotype:protein_coding transcript_biotype:protein_coding description:Pyruvate dehydrogenase E1 component subunit beta	description:Pyruvate dehydrogenase E1 component subunit beta
6	zm00001d001771_p001	0.001316210490361	0.295856882318182	0.001710875814302	0.000225630947693	0.205925247840116	0.055204048130312	0.003441073177414	0.418912399742559	0.012123510114623	0.015671532282796	0.88191823998012	0.271415182528243	18204923.415209	17663051.1607344	1.03067829275608	2	A1-class (Pepsin) protease	Protein homeostasis.proteolysis.aspartic-type peptidase activities.A1-class (Pepsin) protease	Protein homeostasis	Protein homeostasis.proteolysis	Zm00001d001771_P001 pep chromosome:B73_RefGen_v4:2:473339:474814:1 gene:Zm00001d001771 transcript:Zm00001d001771_T001 gene_biotype:protein_coding transcript_biotype:protein_coding description:Eukaryotic aspartyl protease family protein	description:Eukaryotic aspartyl protease family protein
7	zm00001d001831_p001	0.149716921428908	0.821798864355465	0.000485531879807	0.862782328842672	0.765275260919427	0.136562312682297	0.206506098522632	0.892326480593858	0.004464660963738	0.943381458853245	0.977869838482085	0.443167485183663	51219715.9859113	53538893.643145	0.956682376130299	5	pyruvate kinase	Cellular respiration.glycolysis.cytosolic glycolysis.pyruvate kinase	Cellular respiration	Cellular respiration.glycolysis	Zm00001d001831_P001 pep chromosome:B73_RefGen_v4:2:1617066:1621351:1 gene:Zm00001d001831 transcript:Zm00001d001831_T001 gene_biotype:protein_coding transcript_biotype:protein_coding description:Pyruvate kinase	description:Pyruvate kinase
8	zm00001d001913_p001	1.06138520111295E-07	0.42744231644757	0.408880161522027	0.090980189599814	0.209093298639809	0.245515333800789	9.05281585961761E-07	0.546252161594339	0.65948413148714	0.324660603111561	0.88191823998012	0.55327399166375	42106470.9075337	51517645.0104981	0.817321344928586	6	E2 MUB ubiquitin-conjugating enzyme	Protein homeostasis.ubiquitin-proteasome system.ubiquitin-fold protein conjugation.MUB conjugation.E2 MUB ubiquitin-conjugating enzyme	Protein homeostasis	Protein homeostasis.ubiquitin-proteasome system	Zm00001d001913_P001 pep chromosome:B73_RefGen_v4:2:2799861:2803017:1 gene:Zm00001d001913 transcript:Zm00001d001913_T001 gene_biotype:protein_coding transcript_biotype:protein_coding gene_symbol:ubiquitin conjugating enzyme4 description:Ubiquitin-conjugating enzyme E2 11	gene_symbol:ubiquitin conjugating enzyme4 description:Ubiquitin-conjugating enzyme E2 11
9	zm00001d001935_p001	0.869419307191791	0.81562435054123	0.03150416923027	0.428539749082662	0.368221610911713	0.023945449852747	0.897465091294752	0.887754395146917	0.12175524340201	0.676196842733983	0.959535142440947	0.167430777558778	45158944.8847159	44849667.0627572	1.00689587776707	2	leucine-tRNA ligase	Protein biosynthesis.aminoacyl-tRNA synthetase activities.leucine-tRNA ligase	Protein biosynthesis	Protein biosynthesis.aminoacyl-tRNA synthetase activities	Zm00001d001935_P001 pep chromosome:B73_RefGen_v4:2:3107291:3112383:1 gene:Zm00001d001935 transcript:Zm00001d001935_T001 gene_biotype:protein_coding transcript_biotype:protein_coding description:Leucine--tRNA ligase cytoplasmic	description:Leucine--tRNA ligase cytoplasmic
10	zm00001d001979_p001	6.8996247682395E-08	6.2825442831559E-09	0.150790617628276	0.594665160720547	0.331971758946522	0.411231004228799	6.58492922929728E-07	2.51301771326236E-07	0.368906709793947	0.792886880960729	0.958044542571583	0.705307416954639	7536109.95159403	10624636.7494907	0.709305186547228	2	UDP-L-arabinose mutase	Carbohydrate metabolism.nucleotide sugar biosynthesis.UDP-L-arabinose biosynthesis.UDP-L-arabinose mutase	Carbohydrate metabolism	Carbohydrate metabolism.nucleotide sugar biosynthesis	Zm00001d001979_P001 pep chromosome:B73_RefGen_v4:2:3824107:3826418:-1 gene:Zm00001d001979 transcript:Zm00001d001979_T001 gene_biotype:protein_coding transcript_biotype:protein_coding description:Probable UDP-arabinopyranose mutase 5	description:Probable UDP-arabinopyranose mutase 5
11	zm00001d002000_p002	0.551517961459447	0.381647682027896	0.040760907184508	0.901270538970036	0.023556536015975	0.03534258600845	0.626724956203917	0.505658812494036	0.139951612650671	0.953305389071736	0.592006517359574	0.206380064282917	55261047.4329521	52852212.8706493	1.0455767967218	2	EC_1.13 oxidoreductase acting on single donor with incorporation of molecular oxygen (oxygenase)	Enzyme classification.EC_1 oxidoreductases.EC_1.13 oxidoreductase acting on single donor with incorporation of molecular oxygen (oxygenase)	Enzyme classification	Enzyme classification.EC_1 oxidoreductases	Zm00001d002000_P002 pep chromosome:B73_RefGen_v4:2:4150293:4154357:1 gene:Zm00001d002000 transcript:Zm00001d002000_T002 gene_biotype:protein_coding transcript_biotype:protein_coding gene_symbol:lipoxygenase6 description: lipoxygenase6	gene_symbol:lipoxygenase6 description: lipoxygenase6
12	zm00001d002051_p001	0.278104267685873	0.007861801485915	0.891239679830024	0.828814448385707	0.271095881108971	0.504983211363201	0.358266367389208	0.022715733802631	0.964533390350629	0.920854244128491	0.950727532906463	0.763522375857043	3182667.46382199	3462527.86610437	0.919174541518636	2	phosphoglycerate dehydrogenase	Amino acid metabolism.serine group amino acid biosynthesis.non-photorespiratory serine.phosphoglycerate dehydrogenase	Amino acid metabolism	Amino acid metabolism.serine group amino acid biosynthesis	Zm00001d002051_P001 pep chromosome:B73_RefGen_v4:2:5013826:5016702:-1 gene:Zm00001d002051 transcript:Zm00001d002051_T001 gene_biotype:protein_coding transcript_biotype:protein_coding description:D-3-phosphoglycerate dehydrogenase 3 chloroplastic	description:D-3-phosphoglycerate dehydrogenase 3 chloroplastic
13	zm00001d002166_p001	6.26751199512079E-07	0.046866629688086	0.048358801432344	0.02081492382437	0.211049826296113	0.030935927656815	3.91719499695049E-06	0.098407621392306	0.159863806387914	0.182674660255167	0.883131488559106	0.192084409583823	46978405.925241	35885646.6320764	1.30911409809317	7	component *(eIF3c) of eIF3 mRNA-to-PIC binding complex	Protein biosynthesis.translation initiation.Pre-Initiation Complex (PIC) module.eIF3 mRNA-to-PIC binding complex.component *(eIF3c)	Protein biosynthesis	Protein biosynthesis.translation initiation	Zm00001d002166_P001 pep chromosome:B73_RefGen_v4:2:7053614:7066223:1 gene:Zm00001d002166 transcript:Zm00001d002166_T001 gene_biotype:protein_coding transcript_biotype:protein_coding description:Eukaryotic translation initiation factor 3 subunit C	description:Eukaryotic translation initiation factor 3 subunit C
14	zm00001d002244_p001	0.185851942252807	0.035311538875208	0.248096675105282	0.076731017978327	0.128640326533808	0.430368301808088	0.249574878616549	0.078342472080303	0.491280544762934	0.306840127600141	0.815870157748933	0.720239804221359	12381631.0552174	13111444.5153319	0.944337676961447	4	regulatory factor *(RBP45/47) of mRNA stress granule formation	RNA processing.RNA homeostasis.mRNA stress granule formation.regulatory factor *(RBP45/47)	RNA processing	RNA processing.RNA homeostasis	Zm00001d002244_P001 pep chromosome:B73_RefGen_v4:2:8756124:8760087:-1 gene:Zm00001d002244 transcript:Zm00001d002244_T001 gene_biotype:protein_coding transcript_biotype:protein_coding description:Polyadenylate-binding protein RBP45C	description:Polyadenylate-binding protein RBP45C
15	zm00001d002253_p001	0.009399415076309	3.02975721229498E-05	2.82268389718044E-06	0.088855646518451	0.506873240109713	0.000565103164234	0.018207099421421	0.000239980769291	6.55227556221913E-05	0.322435587512936	0.977869838482085	0.011591859779152	14110832.1334196	9974406.59130829	1.41470392290964	3	component *(eL27) of large ribosomal-subunit (LSU) proteome	Protein biosynthesis.ribosome biogenesis.large ribosomal subunit (LSU).LSU proteome.component *(eL27)	Protein biosynthesis	Protein biosynthesis.ribosome biogenesis	Zm00001d002253_P001 pep chromosome:B73_RefGen_v4:2:8988852:8989265:-1 gene:Zm00001d002253 transcript:Zm00001d002253_T001 gene_biotype:protein_coding transcript_biotype:protein_coding description:60S ribosomal protein L27	description:60S ribosomal protein L27
16	zm00001d002258_p001	0.004630625345767	0.001213286564846	0.783961348361265	0.828808822427188	0.73382092795212	0.197286831062044	0.009985175947745	0.004689030202302	0.915368380417298	0.920854244128491	0.977869838482085	0.497884747159734	16752172.5091382	19130402.7415386	0.875683211455005	2	aminomethyltransferase component *(T-protein) of glycine cleavage system	Photosynthesis.photorespiration.glycine decarboxylase complex.aminomethyltransferase component *(T-protein)	Photosynthesis	Photosynthesis.photorespiration	Zm00001d002258_P001 pep chromosome:B73_RefGen_v4:2:9081347:9084382:-1 gene:Zm00001d002258 transcript:Zm00001d002258_T001 gene_biotype:protein_coding transcript_biotype:protein_coding description:Aminomethyltransferase	description:Aminomethyltransferase
17	zm00001d002325_p002	0.489554171189072	0.000419734878449	0.01432202467068	0.142831024547471	0.314926155434511	0.410539244727352	0.571742097739062	0.00212523989088	0.066614068235719	0.413363521728723	0.958044542571583	0.705307416954639	35933441.7594911	36425323.8696509	0.986496149988398	2	not classified	not assigned.not annotated	not assigned	not assigned.not annotated	Zm00001d002325_P002 pep chromosome:B73_RefGen_v4:2:10315847:10324930:-1 gene:Zm00001d002325 transcript:Zm00001d002325_T002 gene_biotype:protein_coding transcript_biotype:protein_coding
18	zm00001d002326_p001	0.003007574451715	0.015270905351175	0.000921791907884	0.200754084112181	0.085572421403789	0.001862998610933	0.007076645768741	0.039156167567115	0.007374335263069	0.482468015008672	0.741643063615114	0.029223507622481	31740499.0319616	29172486.433634	1.08802858145704	2	GABA pyruvate transaminase	Amino acid metabolism.amino acid degradation.gamma-aminobutyrate (GABA).gamma-aminobutyric acid pyruvate transaminase	Amino acid metabolism	Amino acid metabolism.amino acid degradation	Zm00001d002326_P001 pep chromosome:B73_RefGen_v4:2:10330318:10335236:-1 gene:Zm00001d002326 transcript:Zm00001d002326_T001 gene_biotype:protein_coding transcript_biotype:protein_coding gene_symbol:adenosylmethionine aminotransferase1 description: adenosylmethionine aminotransferase1	gene_symbol:adenosylmethionine aminotransferase1 description: adenosylmethionine aminotransferase1
19	zm00001d002339_p001	0.941499983256271	0.041323553387267	0.000314336193365	0.007221742214639	0.179362718874034	0.005352384860858	0.957052079548942	0.088392627566346	0.003076309598265	0.14091204321246	0.853904640636304	0.073825998080801	44437173.8208042	61875466.0037202	0.718171137783955	3	component *(uS17) of small ribosomal-subunit (SSU) proteome	Protein biosynthesis.ribosome biogenesis.small ribosomal subunit (SSU).SSU proteome.component *(uS17)	Protein biosynthesis	Protein biosynthesis.ribosome biogenesis	Zm00001d002339_P001 pep chromosome:B73_RefGen_v4:2:10595493:10598060:-1 gene:Zm00001d002339 transcript:Zm00001d002339_T001 gene_biotype:protein_coding transcript_biotype:protein_coding gene_symbol:rps11 description:40S ribosomal protein S11	gene_symbol:rps11 description:40S ribosomal protein S11
20	zm00001d002373_p002	0.136744172934522	0.01434147039361	0.884260629918563	0.618706158546344	0.303807404484127	0.708132778076335	0.191585531256774	0.037250572450934	0.959848716329512	0.805326119576143	0.958044542571583	0.882408446201041	5641794.27709992	4742993.98893862	1.18950061717502	2	regulatory component *(RPN2) of 26S proteasome	Protein homeostasis.ubiquitin-proteasome system.26S proteasome.19S regulatory particle.base subcomplex.regulatory component *(RPN2)	Protein homeostasis	Protein homeostasis.ubiquitin-proteasome system	Zm00001d002373_P002 pep chromosome:B73_RefGen_v4:2:11329158:11336537:1 gene:Zm00001d002373 transcript:Zm00001d002373_T002 gene_biotype:protein_coding transcript_biotype:protein_coding description:26S proteasome non-ATPase regulatory subunit 1 homolog B	description:26S proteasome non-ATPase regulatory subunit 1 homolog B
21	zm00001d002422_p003	0.133776189345068	0.027069635639485	0.000362576810756	0.872838623299448	0.429213558777789	0.000676002997223	0.188086030713628	0.063506476573571	0.003453112483386	0.945213099216263	0.977869838482085	0.013190302384835	14976142.170534	14220710.0768114	1.05312196716214	2	pectin acetylesterase *(PAE)	Cell wall organisation.pectin.modification and degradation.pectin acetylation.pectin acetylesterase *(PAE)	Cell wall organisation	Cell wall organisation.pectin	Zm00001d002422_P003 pep chromosome:B73_RefGen_v4:2:12314865:12318602:-1 gene:Zm00001d002422 transcript:Zm00001d002422_T003 gene_biotype:protein_coding transcript_biotype:protein_coding description:Pectin acetylesterase 7	description:Pectin acetylesterase 7
22	zm00001d002450_p001	0.006738284010113	0.790867095444617	0.377830071771132	0.255264125937697	0.922877023470673	0.617645062307685	0.013647157488837	0.86740201025782	0.643859625707222	0.544563468667088	0.992551089251393	0.834276367830927	13669778.3726542	11397300.5807956	1.19938737034695	1	component *(uL11) of large ribosomal-subunit (LSU) proteome	Protein biosynthesis.ribosome biogenesis.large ribosomal subunit (LSU).LSU proteome.component *(uL11)	Protein biosynthesis	Protein biosynthesis.ribosome biogenesis	Zm00001d002450_P001 pep chromosome:B73_RefGen_v4:2:12952260:12954772:-1 gene:Zm00001d002450 transcript:Zm00001d002450_T001 gene_biotype:protein_coding transcript_biotype:protein_coding description:60S ribosomal protein L12-3	description:60S ribosomal protein L12-3
23	zm00001d002543_p001	4.05161974110256E-10	0.443506693170701	0.00023767040437	0.739561218233224	0.077996285163408	0.0184046760086	9.00359942467236E-09	0.562290577712457	0.00243764517303	0.877817469713026	0.7300246153984	0.148795572285781	2811898661.16636	1434579604.39582	1.96008548605471	7	histone *(H4)	Chromatin organisation.chromatin structure.DNA wrapping.histone *(H4)	Chromatin organisation	Chromatin organisation.chromatin structure	Zm00001d002543_P001 pep chromosome:B73_RefGen_v4:2:15068321:15068632:-1 gene:Zm00001d002543 transcript:Zm00001d002543_T001 gene_biotype:protein_coding transcript_biotype:protein_coding gene_symbol:H4C7 description:Histone H4	gene_symbol:H4C7 description:Histone H4
24	zm00001d002607_p001	7.4812660784183E-10	0.126058898608449	0.203029185515609	0.919352338070625	0.530515530655746	0.003781780836578	1.45975923481333E-08	0.213659150183811	0.436621904334643	0.962672605309555	0.977869838482085	0.056026382764126	251891547.116157	199909245.599037	1.2600295016939	8	classical arabinogalactan protein	Cell wall organisation.cell wall proteins.hydroxyproline-rich glycoprotein activities.arabinogalactan-protein activities.classical arabinogalactan protein activities.classical arabinogalactan protein	Cell wall organisation	Cell wall organisation.cell wall proteins	Zm00001d002607_P001 pep chromosome:B73_RefGen_v4:2:16643404:16644693:1 gene:Zm00001d002607 transcript:Zm00001d002607_T001 gene_biotype:protein_coding transcript_biotype:protein_coding description:Fasciclin-like arabinogalactan protein 10	description:Fasciclin-like arabinogalactan protein 10
25	zm00001d002781_p001	0.000229201729227	6.03981105758659E-05	0.028035570554678	0.451980050403833	0.842031515127651	0.144240394523372	0.000716255403835	0.000439258986006	0.112705811275087	0.687081250675451	0.97872849329482	0.453371287426586	20897099.0045142	16962341.2145527	1.23197020624639	8	not classified	not assigned.not annotated	not assigned	not assigned.not annotated	Zm00001d002781_P001 pep chromosome:B73_RefGen_v4:2:22563741:22568495:1 gene:Zm00001d002781 transcript:Zm00001d002781_T001 gene_biotype:protein_coding transcript_biotype:protein_coding gene_symbol:RNA recognition water-stress protein1 description: RNA recognition water-stress protein1	gene_symbol:RNA recognition water-stress protein1 description: RNA recognition water-stress protein1
26	zm00001d002889_p002	0.001469517347002	0.730014096888938	0.390901642820397	0.331363889307029	0.709466448229048	0.731672119560904	0.003792302830972	0.819090150787027	0.649776413686369	0.598399800102986	0.977869838482085	0.896360220347412	32006116.7843902	25353730.3083123	1.2623829470134	1	cytosolic pyrophosphatase	Multi-process regulation.pyrophosphate homeostasis.cytosolic pyrophosphatase	Multi-process regulation	Multi-process regulation.pyrophosphate homeostasis	Zm00001d002889_P002 pep chromosome:B73_RefGen_v4:2:25913912:25921339:1 gene:Zm00001d002889 transcript:Zm00001d002889_T002 gene_biotype:protein_coding transcript_biotype:protein_coding description:Soluble inorganic pyrophosphatase	description:Soluble inorganic pyrophosphatase
27	zm00001d003081_p003	3.32568906147011E-05	0.13458763023645	0.284457075476555	0.10761747370871	0.002033716060456	0.000546360504424	0.000136438525599	0.227152118542531	0.53798028458923	0.352275747352773	0.180774760929436	0.011502326408932	45400389.6892582	69289253.9388946	0.655229882101145	6	glutaredoxin	Protein modification.S-glutathionylation.glutaredoxin	Protein modification	Protein modification.S-glutathionylation	Zm00001d003081_P003 pep chromosome:B73_RefGen_v4:2:31389885:31393179:-1 gene:Zm00001d003081 transcript:Zm00001d003081_T003 gene_biotype:protein_coding transcript_biotype:protein_coding gene_symbol:glutaredoxin homolog1 description: glutaredoxin homolog1	gene_symbol:glutaredoxin homolog1 description: glutaredoxin homolog1
28	zm00001d003106_p003	0.125306835811109	0.717207157244232	0.488147712601428	0.263079079218269	0.012568202854178	0.105160365425922	0.178055894580617	0.81154982432162	0.729940504824566	0.547614350233535	0.574921814005476	0.395519773559063	4465826.10035634	4072187.5287908	1.09666513852382	7	mRNA poly-A-tail binding factor *(PABP)	Protein biosynthesis.translation initiation.mRNA loading.mRNA poly-A-tail binding factor *(PABP)	Protein biosynthesis	Protein biosynthesis.translation initiation	Zm00001d003106_P003 pep chromosome:B73_RefGen_v4:2:32427122:32432353:1 gene:Zm00001d003106 transcript:Zm00001d003106_T003 gene_biotype:protein_coding transcript_biotype:protein_coding description:Polyadenylate-binding protein 2	description:Polyadenylate-binding protein 2
29	zm00001d003127_p001	0.110019105267819	0.128194795070135	0.230614308253532	0.048412302731175	0.783317260959582	0.040527316992748	0.158586097683342	0.216819949378664	0.465887491421277	0.25122742997325	0.977869838482085	0.226726248910477	23814059.7540483	20855490.7437211	1.14186043602057	3	component *(uL23) of large ribosomal-subunit (LSU) proteome	Protein biosynthesis.ribosome biogenesis.large ribosomal subunit (LSU).LSU proteome.component *(uL23)	Protein biosynthesis	Protein biosynthesis.ribosome biogenesis	Zm00001d003127_P001 pep chromosome:B73_RefGen_v4:2:33155003:33156357:-1 gene:Zm00001d003127 transcript:Zm00001d003127_T001 gene_biotype:protein_coding transcript_biotype:protein_coding description:60S ribosomal protein L23a-1	description:60S ribosomal protein L23a-1
30	zm00001d003220_p001	9.52129471950915E-09	0.014240260665662	0.700641786342379	0.532542364604556	0.787876588992792	0.844259393070448	1.41056218066802E-07	0.037108171115732	0.8737130048702	0.753790324087424	0.977869838482085	0.945102278468967	15797517.5153751	10760375.5969976	1.46811952547297	1	not classified	not assigned.not annotated	not assigned	not assigned.not annotated	Zm00001d003220_P001 pep chromosome:B73_RefGen_v4:2:36506464:36511337:-1 gene:Zm00001d003220 transcript:Zm00001d003220_T001 gene_biotype:protein_coding transcript_biotype:protein_coding description:ATP/GTP binding protein	description:ATP/GTP binding protein
31	zm00001d003379_p001	5.2903771457173E-05	0.203115907330162	0.004978125551787	0.011201502938471	0.336715539423465	0.336502538413908	0.000196851242631	0.312352302725645	0.027849653436569	0.164365911718495	0.958044542571583	0.653993797962182	33444600.1423519	43554238.839269	0.767883931246615	6	not classified	not assigned.not annotated	not assigned	not assigned.not annotated	Zm00001d003379_P001 pep chromosome:B73_RefGen_v4:2:42234465:42235544:-1 gene:Zm00001d003379 transcript:Zm00001d003379_T001 gene_biotype:protein_coding transcript_biotype:protein_coding gene_symbol:pathogenesis-related protein2 description:Major latex protein 22%3B Pathogenesis-related protein 2	gene_symbol:pathogenesis-related protein2 description:Major latex protein 22%3B Pathogenesis-related protein 2
32	zm00001d003457_p001	0.014369215432782	0.282805438831876	0.056861987240157	0.01515538374617	0.034272327267404	0.001606450815733	0.026125846241422	0.403845733278673	0.181233425466637	0.168330243014457	0.609473122624308	0.026227768420124	19847489.9490183	18913020.8672961	1.04940876913736	3	not classified	not assigned.not annotated	not assigned	not assigned.not annotated	Zm00001d003457_P001 pep chromosome:B73_RefGen_v4:2:44953548:44954798:-1 gene:Zm00001d003457 transcript:Zm00001d003457_T001 gene_biotype:protein_coding transcript_biotype:protein_coding description:PLAT domain-containing protein 3	description:PLAT domain-containing protein 3
33	zm00001d003632_p002	1.06595430116133E-05	0.669908672152056	0.090423936121277	0.922202879198676	0.064716258843097	0.734770894698407	5.04593752029031E-05	0.781234603092777	0.259280103573553	0.964395167789465	0.691874656448262	0.896360220347412	6059443.38974005	7798784.61544493	0.776972783392397	6	photoreceptor *(UVR8)	External stimuli response.light.UV-B light.photoreceptor *(UVR8)	External stimuli response	External stimuli response.light	Zm00001d003632_P002 pep chromosome:B73_RefGen_v4:2:51106489:51111751:-1 gene:Zm00001d003632 transcript:Zm00001d003632_T002 gene_biotype:protein_coding transcript_biotype:protein_coding gene_symbol:regulator of chromosome condensation2 description: regulator of chromosome condensation2	gene_symbol:regulator of chromosome condensation2 description: regulator of chromosome condensation2
34	zm00001d003680_p001	0.430012052655849	0.033546840100773	0.087633063757176	0.377280017095544	0.401671345597167	0.026481828082261	0.512599865992833	0.074965005811782	0.254411413720981	0.635418976160916	0.977869838482085	0.176545520548406	106311670.021798	116664330.314665	0.911261134702064	3	component *(uL3) of large ribosomal-subunit (LSU) proteome	Protein biosynthesis.ribosome biogenesis.large ribosomal subunit (LSU).LSU proteome.component *(uL3)	Protein biosynthesis	Protein biosynthesis.ribosome biogenesis	Zm00001d003680_P001 pep chromosome:B73_RefGen_v4:2:53960459:53963477:1 gene:Zm00001d003680 transcript:Zm00001d003680_T001 gene_biotype:protein_coding transcript_biotype:protein_coding description:60S ribosomal protein L3-1	description:60S ribosomal protein L3-1
35	zm00001d003817_p001	2.53470370757124E-12	0.140068301543915	0.095096613260121	0.000457723476262	0.666783017652768	0.508126325155973	1.44840211861214E-10	0.233934532849963	0.269777626269847	0.025165608608259	0.977869838482085	0.764099737076651	140685128.601275	95972671.1918987	1.46588739121341	7	starch branching enzyme	Carbohydrate metabolism.starch metabolism.biosynthesis.starch branching enzyme	Carbohydrate metabolism	Carbohydrate metabolism.starch metabolism	Zm00001d003817_P001 pep chromosome:B73_RefGen_v4:2:60752443:60762861:1 gene:Zm00001d003817 transcript:Zm00001d003817_T001 gene_biotype:protein_coding transcript_biotype:protein_coding gene_symbol:starch branching enzyme3 description:Starch branching enzyme IIa	gene_symbol:starch branching enzyme3 description:Starch branching enzyme IIa
36	zm00001d003857_p001	0.037995073952713	0.380043910747013	0.930036043353338	0.029876531852603	0.459493662014114	0.666974164072868	0.061282377343085	0.505041741856496	0.976415793546812	0.218245564926087	0.977869838482085	0.870148276926171	23143517.7104311	20933595.4392552	1.1055682134294	7	membrane-anchored lectin chaperone *(CNX)	Protein homeostasis.protein quality control.ER Quality Control (ERQC) machinery.calnexin/calreticulin chaperone system.CNX-CRT cycle.membrane-anchored lectin chaperone *(CNX)	Protein homeostasis	Protein homeostasis.protein quality control	Zm00001d003857_P001 pep chromosome:B73_RefGen_v4:2:63033369:63037024:-1 gene:Zm00001d003857 transcript:Zm00001d003857_T001 gene_biotype:protein_coding transcript_biotype:protein_coding gene_symbol:calnexin homolog1 description: calnexin homolog1	gene_symbol:calnexin homolog1 description: calnexin homolog1
37	zm00001d003879_p005	0.010386439528701	0.756074057216587	0.784088019204592	0.144577829716743	0.719736340525486	0.755574333958724	0.019736702192307	0.842598721965801	0.915368380417298	0.413363521728723	0.977869838482085	0.904524234985701	5421702.96717417	4460535.96140423	1.2154824025827	1	glycine-tRNA ligase	Protein biosynthesis.aminoacyl-tRNA synthetase activities.glycine-tRNA ligase	Protein biosynthesis	Protein biosynthesis.aminoacyl-tRNA synthetase activities	Zm00001d003879_P005 pep chromosome:B73_RefGen_v4:2:64586567:64598584:-1 gene:Zm00001d003879 transcript:Zm00001d003879_T005 gene_biotype:protein_coding transcript_biotype:protein_coding description:Glycine--tRNA ligase mitochondrial 1	description:Glycine--tRNA ligase mitochondrial 1
38	zm00001d003896_p001	0.000754580965467	0.348727960829073	0.167871491590825	0.092962868045611	0.817306324421228	0.577425488739726	0.002061075832002	0.472851472310607	0.388742568771885	0.32476111107637	0.977869838482085	0.810421738582072	27529916.4596571	22291320.6731723	1.23500607538204	1	component *(uL11) of large ribosomal-subunit (LSU) proteome	Protein biosynthesis.ribosome biogenesis.large ribosomal subunit (LSU).LSU proteome.component *(uL11)	Protein biosynthesis	Protein biosynthesis.ribosome biogenesis	Zm00001d003896_P001 pep chromosome:B73_RefGen_v4:2:65739234:65741073:-1 gene:Zm00001d003896 transcript:Zm00001d003896_T001 gene_biotype:protein_coding transcript_biotype:protein_coding description:60S ribosomal protein L12	description:60S ribosomal protein L12
39	zm00001d003905_p001	0.805842255297663	4.97430895437575E-05	0.069534721309022	0.278846598316149	0.124378833973031	0.241442152967065	0.846028614485735	0.000376017710579	0.213952988643144	0.562083616658263	0.815870157748933	0.551554264906054	9460344.76298937	9605870.70701762	0.984850312015762	8	not classified	not assigned.not annotated	not assigned	not assigned.not annotated	Zm00001d003905_P001 pep chromosome:B73_RefGen_v4:2:66707941:66708477:1 gene:Zm00001d003905 transcript:Zm00001d003905_T001 gene_biotype:protein_coding transcript_biotype:protein_coding
40	zm00001d003974_p001	4.6733747384521E-07	0.965961485844095	0.968831322098041	0.250560999088092	0.54651035027788	0.426681800549983	3.16838965318786E-06	0.983166906711547	0.984941680413713	0.539340195220315	0.977869838482085	0.716076341358569	44476540.3821458	57182359.8274651	0.777801764676095	6	EC_5.4 intramolecular transferase	Enzyme classification.EC_5 isomerases.EC_5.4 intramolecular transferase	Enzyme classification	Enzyme classification.EC_5 isomerases	Zm00001d003974_P001 pep chromosome:B73_RefGen_v4:2:72986095:72986979:1 gene:Zm00001d003974 transcript:Zm00001d003974_T001 gene_biotype:protein_coding transcript_biotype:protein_coding gene_symbol:umc131 description:Phosphoenolpyruvate carboxylase family protein	gene_symbol:umc131 description:Phosphoenolpyruvate carboxylase family protein
41	zm00001d004009_p001	0.466011158246059	0.000823993374558	0.002289831463545	0.035037018106691	0.776859393224163	0.007017343384061	0.548248421465951	0.003559103499299	0.015247051037902	0.237530754779214	0.977869838482085	0.088885335884186	17768106.5492693	17427500.9006234	1.01954414752798	3	component *(eL43) of large ribosomal-subunit (LSU) proteome	Protein biosynthesis.ribosome biogenesis.large ribosomal subunit (LSU).LSU proteome.component *(eL43)	Protein biosynthesis	Protein biosynthesis.ribosome biogenesis	Zm00001d004009_P001 pep chromosome:B73_RefGen_v4:2:75235597:75238270:1 gene:Zm00001d004009 transcript:Zm00001d004009_T001 gene_biotype:protein_coding transcript_biotype:protein_coding description:60S ribosomal protein L37a-2	description:60S ribosomal protein L37a-2
42	zm00001d004125_p001	0.019476035892062	0.791504334360261	0.844590039796707	0.494993990819909	0.865910005820249	0.267052644633777	0.034470859985951	0.86740201025782	0.94062368112353	0.727932339441043	0.981397570409483	0.5726389277701	8426638.63761541	7278724.27856353	1.15770818004916	7	monomeric acetyl-CoA carboxylase *(ACC)	Lipid metabolism.fatty acid metabolism.acetyl-CoA carboxylation.monomeric acetyl-CoA carboxylase *(ACC)	Lipid metabolism	Lipid metabolism.fatty acid metabolism	Zm00001d004125_P001 pep chromosome:B73_RefGen_v4:2:84495887:84510240:1 gene:Zm00001d004125 transcript:Zm00001d004125_T001 gene_biotype:protein_coding transcript_biotype:protein_coding gene_symbol:acetyl-CoA carboxylase2 description: acetyl-CoA carboxylase2	gene_symbol:acetyl-CoA carboxylase2 description: acetyl-CoA carboxylase2
43	zm00001d004466_p001	1.01070578269334E-06	0.962152305221653	0.219558387639253	0.128747383065476	0.168664552238745	0.525892401439346	5.90193157777133E-06	0.983041946586618	0.45386746798812	0.389200749846352	0.838084731621093	0.774575620373753	7531071.08607146	5530396.78741521	1.36175963055832	7	component *(Sec24) of Sec23/24 cargo adaptor subcomplex	Vesicle trafficking.anterograde trafficking.Coat protein II (COPII) coatomer machinery.coat protein complex.Sec23/24 cargo adaptor subcomplex.component *(Sec24)	Vesicle trafficking	Vesicle trafficking.anterograde trafficking	Zm00001d004466_P001 pep chromosome:B73_RefGen_v4:2:113646637:113661098:-1 gene:Zm00001d004466 transcript:Zm00001d004466_T001 gene_biotype:protein_coding transcript_biotype:protein_coding description:Protein transport protein Sec24-like	description:Protein transport protein Sec24-like
44	zm00001d004473_p001	0.60805906671469	0.000296899929663	0.601372623904749	0.781581955282011	0.323936652811817	0.396442397785982	0.676560853090058	0.001615781930138	0.814698781018228	0.89708115383875	0.958044542571583	0.692475803992981	25158374.1932585	25416479.0376176	0.989844980338263	4	subunit alpha of E1 subcomplex of pyruvate dehydrogenase complex	Lipid metabolism.fatty acid metabolism.acetyl-CoA generation.plastidial pyruvate dehydrogenase complex.E1 pyruvate dehydrogenase subcomplex.subunit alpha	Lipid metabolism	Lipid metabolism.fatty acid metabolism	Zm00001d004473_P001 pep chromosome:B73_RefGen_v4:2:114085506:114089423:-1 gene:Zm00001d004473 transcript:Zm00001d004473_T001 gene_biotype:protein_coding transcript_biotype:protein_coding description:Pyruvate dehydrogenase E1 component subunit alpha-3 chloroplastic	description:Pyruvate dehydrogenase E1 component subunit alpha-3 chloroplastic
45	zm00001d004843_p003	0.025081777480872	2.80861145871687E-11	0.109899458921274	0.633402469769816	0.966962540343187	0.357016963118039	0.042692387201484	2.04262651543045E-09	0.298032430972946	0.810755161305364	0.992551089251393	0.670659028537853	20981736.6496094	17920482.938928	1.17082428643882	2	not classified	not assigned.not annotated	not assigned	not assigned.not annotated	Zm00001d004843_P003 pep chromosome:B73_RefGen_v4:2:143855973:143857138:1 gene:Zm00001d004843 transcript:Zm00001d004843_T003 gene_biotype:protein_coding transcript_biotype:protein_coding gene_symbol:abscisic acid stress ripening2 description: abscisic acid stress ripening2	gene_symbol:abscisic acid stress ripening2 description: abscisic acid stress ripening2
46	zm00001d004960_p001	0.363739077111844	0.00077949687555	0.130967969811384	0.164490948301836	0.056313885473589	0.212604001191874	0.446305616088153	0.003389116850218	0.335783314426451	0.44010956067381	0.675538326593344	0.515403639253029	50892644.2051415	51901763.7705233	0.980557123841813	8	2-isopropylmalate synthase *(IPMS)	Amino acid metabolism.pyruvate group amino acid biosynthesis.pyruvate-derived amino acids.leucine.2-isopropylmalate synthase activity.2-isopropylmalate synthase *(IPMS)	Amino acid metabolism	Amino acid metabolism.pyruvate group amino acid biosynthesis	Zm00001d004960_P001 pep chromosome:B73_RefGen_v4:2:150751651:150757078:-1 gene:Zm00001d004960 transcript:Zm00001d004960_T001 gene_biotype:protein_coding transcript_biotype:protein_coding description:2-isopropylmalate synthase 1 chloroplastic	description:2-isopropylmalate synthase 1 chloroplastic
47	zm00001d005019_p001	0.004495376269271	0.863803198428401	0.326038805694801	0.829584990422166	0.33467187232108	0.919621988404838	0.00977255710711	0.922657502531004	0.590721814053947	0.920854244128491	0.958044542571583	0.974249187312897	3126168.89148807	2301682.68281858	1.35821019761935	7	long-chain acyl-CoA synthetase *(LACS9)	Lipid metabolism.lipid trafficking.endoplasmic reticulum-plastid lipid transfer.long-chain acyl-CoA synthetase *(LACS9)	Lipid metabolism	Lipid metabolism.lipid trafficking	Zm00001d005019_P001 pep chromosome:B73_RefGen_v4:2:154112079:154117949:-1 gene:Zm00001d005019 transcript:Zm00001d005019_T001 gene_biotype:protein_coding transcript_biotype:protein_coding description:Acyl-CoA synthetase long-chain family member 3	description:Acyl-CoA synthetase long-chain family member 3
48	zm00001d005085_p001	0.019847215777701	0.027264849150193	0.143434054619818	0.516799800537995	0.036826588421353	0.500354817155909	0.034896203565188	0.063777424912733	0.357468048896742	0.747630814521511	0.613776473689209	0.760995919628759	4657657.13925825	4075358.26649283	1.14288286690106	1	E1 ubiquitin-activating enzyme	Protein homeostasis.ubiquitin-proteasome system.ubiquitin-fold protein conjugation.UBQ conjugation (ubiquitylation).E1 ubiquitin-activating enzyme *(UBA)	Protein homeostasis	Protein homeostasis.ubiquitin-proteasome system	Zm00001d005085_P001 pep chromosome:B73_RefGen_v4:2:157726036:157732213:1 gene:Zm00001d005085 transcript:Zm00001d005085_T001 gene_biotype:protein_coding transcript_biotype:protein_coding description:Ubiquitin-activating enzyme E1 2	description:Ubiquitin-activating enzyme E1 2
49	zm00001d005159_p001	1.78267483776631E-06	0.033191100785099	0.55831426189338	0.454823035234517	0.203712578803579	0.397503707298786	1.01144671646315E-05	0.074720899417667	0.784976115140077	0.687081250675451	0.88191823998012	0.692816919039279	27367444.7653526	33724265.779635	0.811506021930327	6	spermidine synthase	Polyamine metabolism.spermidine biosynthesis.spermidine synthase	Polyamine metabolism	Polyamine metabolism.spermidine biosynthesis	Zm00001d005159_P001 pep chromosome:B73_RefGen_v4:2:161850986:161855141:-1 gene:Zm00001d005159 transcript:Zm00001d005159_T001 gene_biotype:protein_coding transcript_biotype:protein_coding description:Spermidine synthase 2	description:Spermidine synthase 2
50	zm00001d005231_p001	0.941261591031895	0.904830822150875	0.037990741015098	0.283115214159829	0.102782600984721	0.025279196950134	0.957052079548942	0.944993025745039	0.135271595985985	0.562948191766589	0.783105531312158	0.172849209915446	142929156.32437	151428071.833952	0.943874901089003	3	ARF-GTPase *(ARF1)	Vesicle trafficking.retrograde trafficking.Coat protein I (COPI) coatomer machinery.coat protein recruiting.ARF-GTPase activities.ARF-GTPase *(ARF1)	Vesicle trafficking	Vesicle trafficking.retrograde trafficking	Zm00001d005231_P001 pep chromosome:B73_RefGen_v4:2:164761161:164764922:-1 gene:Zm00001d005231 transcript:Zm00001d005231_T001 gene_biotype:protein_coding transcript_biotype:protein_coding description:ADP-ribosylation factor A1F	description:ADP-ribosylation factor A1F
51	zm00001d005253_p002	0.990068848969053	0.998153239584577	0.5816613654842	0.126294290968417	0.443764119133815	0.750194098526658	0.992550224530379	0.999389501682553	0.799534523002337	0.384165143630166	0.977869838482085	0.901134052284274	8053135.78417212	8424931.08677139	0.955869632787495	5	subunit G of V-type ATPase peripheral V1 subcomplex	Solute transport.primary active transport.V-type ATPase complex.peripheral V1 subcomplex.subunit G	Solute transport	Solute transport.primary active transport	Zm00001d005253_P002 pep chromosome:B73_RefGen_v4:2:165939745:165942452:-1 gene:Zm00001d005253 transcript:Zm00001d005253_T002 gene_biotype:protein_coding transcript_biotype:protein_coding description:V-type proton ATPase subunit G1	description:V-type proton ATPase subunit G1
52	zm00001d005276_p002	0.029151806183513	0.876833719545928	0.457648898246141	0.125718051168388	0.255253222446565	0.242525899277713	0.04868777650691	0.929095331969196	0.709533175575413	0.384165143630166	0.950727532906463	0.551554264906054	81110058.9581429	75919495.7673108	1.06836930538555	8	mRNA poly-A-tail binding factor *(PABP)	Protein biosynthesis.translation initiation.mRNA loading.mRNA poly-A-tail binding factor *(PABP)	Protein biosynthesis	Protein biosynthesis.translation initiation	Zm00001d005276_P002 pep chromosome:B73_RefGen_v4:2:167097474:167102806:1 gene:Zm00001d005276 transcript:Zm00001d005276_T002 gene_biotype:protein_coding transcript_biotype:protein_coding description:Polyadenylate-binding protein 2	description:Polyadenylate-binding protein 2
53	zm00001d005334_p001	0.000541147211739	0.247826599552043	0.37481471111536	0.534723416785778	0.959394850132201	0.372151923723931	0.001533798198687	0.365795718896005	0.643859625707222	0.753790324087424	0.992551089251393	0.690769231970174	202621296.930576	175657308.139273	1.15350337015255	7	component *(eL40) of large ribosomal-subunit (LSU) proteome	Protein biosynthesis.ribosome biogenesis.large ribosomal subunit (LSU).LSU proteome.component *(eL40)	Protein biosynthesis	Protein biosynthesis.ribosome biogenesis	Zm00001d005334_P001 pep chromosome:B73_RefGen_v4:2:169838654:169842673:-1 gene:Zm00001d005334 transcript:Zm00001d005334_T001 gene_biotype:protein_coding transcript_biotype:protein_coding description:Ubiquitin-60S ribosomal protein L40-1	description:Ubiquitin-60S ribosomal protein L40-1
54	zm00001d005347_p001	0.258371813395022	4.18476509527805E-09	0.147381247942242	0.111648626743612	0.999726135085848	0.751981371364101	0.336640799211756	1.76200635590655E-07	0.36422944502856	0.357600313443396	0.999726135085848	0.901926682295774	66119292.7007584	63703857.1272115	1.03791662989454	2	monodehydroascorbate reductase *(MDAR)	Redox homeostasis.ascorbate-based redox regulation.monodehydroascorbate reductase *(MDAR)	Redox homeostasis	Redox homeostasis.ascorbate-based redox regulation	Zm00001d005347_P001 pep chromosome:B73_RefGen_v4:2:170386767:170391584:-1 gene:Zm00001d005347 transcript:Zm00001d005347_T001 gene_biotype:protein_coding transcript_biotype:protein_coding gene_symbol:monodehydroascorbate reductase homolog1 description: monodehydroascorbate reductase homolog1	gene_symbol:monodehydroascorbate reductase homolog1 description: monodehydroascorbate reductase homolog1
55	zm00001d005392_p001	0.838613370479459	0.039467550273724	0.000315321733822	0.153640357448353	0.00199948859748	0.704006872090919	0.87583641825531	0.085335243835079	0.003076309598265	0.423847257729407	0.180774760929436	0.882408446201041	39631857.5810389	36277640.6075164	1.09245962298958	7	EC_2.3 acyltransferase	Enzyme classification.EC_2 transferases.EC_2.3 acyltransferase	Enzyme classification	Enzyme classification.EC_2 transferases	Zm00001d005392_P001 pep chromosome:B73_RefGen_v4:2:172065137:172067442:1 gene:Zm00001d005392 transcript:Zm00001d005392_T001 gene_biotype:protein_coding transcript_biotype:protein_coding description:Lecithin-cholesterol acyltransferase-like 1	description:Lecithin-cholesterol acyltransferase-like 1
56	zm00001d005454_p001	0.00323937799853	6.83534098569197E-15	3.38021671789946E-08	0.038435366381488	0.993034371558684	0.205724707648541	0.007489891326081	1.36706819713839E-12	2.0801333648612E-06	0.238170730909651	0.998793716876851	0.50953487962487	22436060.1277448	30565368.9417563	0.734035312006136	4	not classified	not assigned.not annotated	not assigned	not assigned.not annotated	Zm00001d005454_P001 pep chromosome:B73_RefGen_v4:2:174826099:174827859:1 gene:Zm00001d005454 transcript:Zm00001d005454_T001 gene_biotype:protein_coding transcript_biotype:protein_coding description:rRNA N-glycosidase [Source:UniProtKB/TrEMBL;Acc:A0A1D6EN25]	description:rRNA N-glycosidase [Source:UniProtKB/TrEMBL;Acc:A0A1D6EN25]
57	zm00001d005485_p001	0.85362902096097	0.313349940763243	0.995310917389419	0.074083594824638	0.456724752409814	0.530515244627305	0.887620311790754	0.436327457671013	0.997805430966836	0.305603609764073	0.977869838482085	0.776680252480574	2926869.51436738	3032172.13072735	0.96527155721377	5	not classified	not assigned.not annotated	not assigned	not assigned.not annotated	Zm00001d005485_P001 pep chromosome:B73_RefGen_v4:2:175607776:175613053:-1 gene:Zm00001d005485 transcript:Zm00001d005485_T001 gene_biotype:protein_coding transcript_biotype:protein_coding gene_symbol:prohibitin1 description: prohibitin1	gene_symbol:prohibitin1 description: prohibitin1
58	zm00001d005546_p002	0.000108705885736	0.01553509262778	0.624802609808079	0.058142684133485	0.705748160467396	0.225858401481236	0.000359358299953	0.039579853828738	0.821658740026126	0.276869924445167	0.977869838482085	0.53087562911797	7560649.4231058	5587015.73727337	1.35325364714215	7	small subunit *(APS) of ADP-glucose pyrophosphorylase	Carbohydrate metabolism.starch metabolism.biosynthesis.ADP-glucose pyrophosphorylase complex.small subunit *(APS)	Carbohydrate metabolism	Carbohydrate metabolism.starch metabolism	Zm00001d005546_P002 pep chromosome:B73_RefGen_v4:2:178195810:178206466:-1 gene:Zm00001d005546 transcript:Zm00001d005546_T002 gene_biotype:protein_coding transcript_biotype:protein_coding gene_symbol:ADP glucose pyrophosphorylase small subunit embryo 1 description: ADP glucose pyrophosphorylase small subunit embryo 1	gene_symbol:ADP glucose pyrophosphorylase small subunit embryo 1 description: ADP glucose pyrophosphorylase small subunit embryo 1
59	zm00001d005642_p001	0.706240139188048	1.85462736801331E-05	6.01797623114992E-05	0.010301814110089	0.368068810946561	0.000490320776567	0.758378672953609	0.000174553164048	0.00074067399768	0.164365911718495	0.959535142440947	0.010987361781537	12865630.0840067	13466993.1288128	0.955345410883185	3	component *(eL33) of large ribosomal-subunit (LSU) proteome	Protein biosynthesis.ribosome biogenesis.large ribosomal subunit (LSU).LSU proteome.component *(eL33)	Protein biosynthesis	Protein biosynthesis.ribosome biogenesis	Zm00001d005642_P001 pep chromosome:B73_RefGen_v4:2:181731962:181733818:-1 gene:Zm00001d005642 transcript:Zm00001d005642_T001 gene_biotype:protein_coding transcript_biotype:protein_coding description:60S ribosomal protein L35a-2	description:60S ribosomal protein L35a-2
60	zm00001d005649_p001	0.281765151207273	0.262935287340605	0.404064277299686	0.13273090894497	0.846600146700019	0.14574613992991	0.362398908305174	0.381065633826964	0.65568239724087	0.39352246742986	0.97872849329482	0.453371287426586	57870770.3483896	62236547.8236077	0.929851869554338	2	not classified	not assigned.not annotated	not assigned	not assigned.not annotated	Zm00001d005649_P001 pep chromosome:B73_RefGen_v4:2:181908131:181911665:1 gene:Zm00001d005649 transcript:Zm00001d005649_T001 gene_biotype:protein_coding transcript_biotype:protein_coding gene_symbol:voltage-dependent anion channel protein1a description: voltage-dependent anion channel protein1a	gene_symbol:voltage-dependent anion channel protein1a description: voltage-dependent anion channel protein1a
61	zm00001d005675_p003	0.009011027703046	0.205592583081871	0.524734345311999	0.323094325830401	0.834238016084949	0.586258629445224	0.0175397132906	0.313881806231864	0.755013446492085	0.59147702669181	0.977869838482085	0.814293213093288	22428307.5163415	17764747.0437664	1.26251769648539	1	not classified	not assigned.not annotated	not assigned	not assigned.not annotated	Zm00001d005675_P003 pep chromosome:B73_RefGen_v4:2:183064274:183068549:-1 gene:Zm00001d005675 transcript:Zm00001d005675_T003 gene_biotype:protein_coding transcript_biotype:protein_coding gene_symbol:empty pericarp 2 description:Pentatricopeptide repeat-containing protein mitochondrial	gene_symbol:empty pericarp 2 description:Pentatricopeptide repeat-containing protein mitochondrial
62	zm00001d005818_p001	0.003135852376066	0.001976548553972	0.039309411589118	0.48746803229089	0.016364738456649	0.059311257290345	0.007335327195475	0.00696580988184	0.137325455333164	0.720839973812777	0.584110963286973	0.27747956627062	126867651.973265	112129811.672656	1.13143552174718	7	piperideine-6-carboxylate dehydrogenase	Amino acid metabolism.amino acid degradation.lysine.piperideine-6-carboxylate dehydrogenase	Amino acid metabolism	Amino acid metabolism.amino acid degradation	Zm00001d005818_P001 pep chromosome:B73_RefGen_v4:2:189658754:189670074:-1 gene:Zm00001d005818 transcript:Zm00001d005818_T001 gene_biotype:protein_coding transcript_biotype:protein_coding description:Aldehyde dehydrogenase family 7 member B4	description:Aldehyde dehydrogenase family 7 member B4
63	zm00001d006008_p001	0.006691005927644	0.044226719484086	0.695299039656117	0.286431239667807	0.435500359288269	0.533946354860362	0.013585798837856	0.093108883124392	0.872475290215362	0.563596206380971	0.977869838482085	0.778063905078852	117523092.896735	103714529.975976	1.13314010027291	1	chaperone *(Hsp90)	Protein homeostasis.protein quality control.Hsp90 chaperone system.chaperone *(Hsp90)	Protein homeostasis	Protein homeostasis.protein quality control	Zm00001d006008_P001 pep chromosome:B73_RefGen_v4:2:195179025:195182945:1 gene:Zm00001d006008 transcript:Zm00001d006008_T001 gene_biotype:protein_coding transcript_biotype:protein_coding description:Heat shock protein 90-2	description:Heat shock protein 90-2
64	zm00001d006107_p001	6.1349459278702E-07	0.807556534180261	0.653121760464951	0.03629505880741	0.165721896186406	0.394244421974485	3.86453286794973E-06	0.881371387918429	0.84138068980992	0.237530754779214	0.828918354287528	0.692475803992981	41237183.2971444	50547331.1998933	0.815813264879776	6	subunit beta of E1 subcomplex of pyruvate dehydrogenase complex	Cellular respiration.pyruvate oxidation.mitochondrial pyruvate dehydrogenase complex.component E1 heterodimer.subunit beta	Cellular respiration	Cellular respiration.pyruvate oxidation	Zm00001d006107_P001 pep chromosome:B73_RefGen_v4:2:198318592:198324907:1 gene:Zm00001d006107 transcript:Zm00001d006107_T001 gene_biotype:protein_coding transcript_biotype:protein_coding gene_symbol:pyruvate dehydrogenase3 description: pyruvate dehydrogenase3	gene_symbol:pyruvate dehydrogenase3 description: pyruvate dehydrogenase3
65	zm00001d006238_p001	1.62758866670588E-11	0.164247898100297	0.05709328018998	0.759796597357876	0.60246659737535	0.419517757761564	6.51035466682352E-10	0.264915964677898	0.181248508539619	0.887353690344964	0.977869838482085	0.712556701081213	5584994.13925614	2978924.01674795	1.87483605082119	7	membrane tethering protein (SYT1) of ER-cytoskeleton-plasmamembrane interface	Cytoskeleton organisation.endoplasmic reticulum-cytoskeleton-plasma membrane interface.membrane tethering protein *(SYT1)	Cytoskeleton organisation	Cytoskeleton organisation.endoplasmic reticulum-cytoskeleton-plasma membrane interface	Zm00001d006238_P001 pep chromosome:B73_RefGen_v4:2:202615728:202622551:-1 gene:Zm00001d006238 transcript:Zm00001d006238_T001 gene_biotype:protein_coding transcript_biotype:protein_coding description:Calcium lipid binding protein-like	description:Calcium lipid binding protein-like
66	zm00001d006287_p001	4.85079137620678E-06	0.084450877823852	0.846918834994099	0.611259156643539	0.650637691972226	0.34138032449919	2.48758532113168E-05	0.159182670163306	0.94062368112353	0.805326119576143	0.977869838482085	0.657955147360994	15800093.7577191	9617473.2142009	1.64285289969814	1	component *(eL14) of large ribosomal-subunit (LSU) proteome	Protein biosynthesis.ribosome biogenesis.large ribosomal subunit (LSU).LSU proteome.component *(eL14)	Protein biosynthesis	Protein biosynthesis.ribosome biogenesis	Zm00001d006287_P001 pep chromosome:B73_RefGen_v4:2:203642768:203644284:1 gene:Zm00001d006287 transcript:Zm00001d006287_T001 gene_biotype:protein_coding transcript_biotype:protein_coding description:60S ribosomal protein L14-1	description:60S ribosomal protein L14-1
67	zm00001d006296_p003	4.82389426354165E-08	0.000565423108676	0.436711207988509	0.604461857206626	0.573124435971364	0.478518256810487	5.06423968562551E-07	0.002676559094323	0.690452502748631	0.800611731399505	0.977869838482085	0.750616873428215	29400496.3126149	21878175.4341641	1.34382761492552	7	valine-tRNA ligase	Protein biosynthesis.aminoacyl-tRNA synthetase activities.valine-tRNA ligase	Protein biosynthesis	Protein biosynthesis.aminoacyl-tRNA synthetase activities	Zm00001d006296_P003 pep chromosome:B73_RefGen_v4:2:203995837:204009282:1 gene:Zm00001d006296 transcript:Zm00001d006296_T003 gene_biotype:protein_coding transcript_biotype:protein_coding description:Valine--tRNA ligase mitochondrial 1	description:Valine--tRNA ligase mitochondrial 1
68	zm00001d006309_p007	0.355435326645513	0.000266353329359	0.597632923011522	0.381935380085331	0.966158342811336	0.454820817793823	0.439487266331392	0.001490088555854	0.814491206830013	0.640562482323406	0.992551089251393	0.73804595179525	20525877.9185367	19476622.7869393	1.05387253956066	2	cytosolic UDP-glucose pyrophosphorylase	Carbohydrate metabolism.sucrose metabolism.biosynthesis.cytosolic UDP-glucose pyrophosphorylase	Carbohydrate metabolism	Carbohydrate metabolism.sucrose metabolism	Zm00001d006309_P007 pep chromosome:B73_RefGen_v4:2:204243962:204249574:1 gene:Zm00001d006309 transcript:Zm00001d006309_T007 gene_biotype:protein_coding transcript_biotype:protein_coding gene_symbol:UDP-glucose pyrophosphorylase1 description:UTP--glucose-1-phosphate uridylyltransferase 1	gene_symbol:UDP-glucose pyrophosphorylase1 description:UTP--glucose-1-phosphate uridylyltransferase 1
69	zm00001d006388_p001	0.379298192565445	7.49688669672116E-06	6.00958290962843E-06	0.049650048586099	0.38197188348598	0.000883762476169	0.461854724585016	8.32987410746796E-05	0.000112781818903	0.254509119863474	0.976285964181419	0.016442092579892	39658133.1210646	35468666.2130202	1.11811740771088	3	component *(eL15) of large ribosomal-subunit (LSU) proteome	Protein biosynthesis.ribosome biogenesis.large ribosomal subunit (LSU).LSU proteome.component *(eL15)	Protein biosynthesis	Protein biosynthesis.ribosome biogenesis	Zm00001d006388_P001 pep chromosome:B73_RefGen_v4:2:206393416:206395325:1 gene:Zm00001d006388 transcript:Zm00001d006388_T001 gene_biotype:protein_coding transcript_biotype:protein_coding description:Ribosomal protein L15	description:Ribosomal protein L15
70	zm00001d006433_p001	0.001699808632552	0.008633722152659	0.620712361744297	0.80860785682303	0.854735722761742	0.465462994621783	0.004303312993802	0.024320344091996	0.821658740026126	0.907273892648561	0.979065027652075	0.740596255976754	8078061.37728943	6586929.41401123	1.22637740129815	7	H-class RAB GTPase	Vesicle trafficking.multi-pathway trafficking regulation.vesicle tethering.RAB-GTPase activities.H-class RAB GTPase	Vesicle trafficking	Vesicle trafficking.multi-pathway trafficking regulation	Zm00001d006433_P001 pep chromosome:B73_RefGen_v4:2:207978895:207988925:1 gene:Zm00001d006433 transcript:Zm00001d006433_T001 gene_biotype:protein_coding transcript_biotype:protein_coding description:Ras-related protein RABH1b	description:Ras-related protein RABH1b
71	zm00001d006439_p001	0.071431422597543	0.229617968492609	0.68725272819457	0.58402055082179	0.185116957493496	0.723190529914556	0.108327703716836	0.343996956543234	0.868565849219046	0.791774242709874	0.86029354590376	0.893706186929427	30871359.8947941	33922515.9354843	0.910055137228235	6	subunit delta_ of ATP synthase peripheral MF1 subcomplex	Cellular respiration.oxidative phosphorylation.ATP synthase complex.peripheral MF1 subcomplex.subunit delta_	Cellular respiration	Cellular respiration.oxidative phosphorylation	Zm00001d006439_P001 pep chromosome:B73_RefGen_v4:2:208238550:208241983:1 gene:Zm00001d006439 transcript:Zm00001d006439_T001 gene_biotype:protein_coding transcript_biotype:protein_coding gene_symbol:ATP synthase3 description: ATP synthase3	gene_symbol:ATP synthase3 description: ATP synthase3
72	zm00001d006613_p001	1.98637057898138E-05	2.09123365975045E-07	0.341371218127449	0.561569803140429	0.786636648930024	0.713547454698693	8.6835872305197E-05	4.40259717842201E-06	0.608120477243345	0.774579038814386	0.977869838482085	0.886394353662973	37258449.0237792	32562888.4354643	1.14419975665307	8	component *(eIF2-gamma) of eIF2 Met-tRNA binding factor complex	Protein biosynthesis.translation initiation.Pre-Initiation Complex (PIC) module.eIF2 Met-tRNA binding factor activity.eIF2 Met-tRNA binding factor complex.component *(eIF2-gamma)	Protein biosynthesis	Protein biosynthesis.translation initiation	Zm00001d006613_P001 pep chromosome:B73_RefGen_v4:2:212611525:212615986:1 gene:Zm00001d006613 transcript:Zm00001d006613_T001 gene_biotype:protein_coding transcript_biotype:protein_coding description:eukaryotic translation initiation factor 2 gamma subunit	description:eukaryotic translation initiation factor 2 gamma subunit
73	zm00001d006623_p001	2.22973136206945E-13	0.000324866242176	5.19625001264138E-05	5.8479329809907E-08	0.459055746105234	0.888804927008056	1.98198343295062E-11	0.001709822327241	0.000683256087309	2.33917319239628E-05	0.977869838482085	0.96087019136006	43926950.8056666	34485565.111436	1.27377790283331	2	pathogen polygalacturonase inhibitor *(PGIP)	External stimuli response.pathogen.defense mechanisms.defense enzyme activities.pathogen polygalacturonase inhibitor *(PGIP)	External stimuli response	External stimuli response.pathogen	Zm00001d006623_P001 pep chromosome:B73_RefGen_v4:2:212787428:212788423:-1 gene:Zm00001d006623 transcript:Zm00001d006623_T001 gene_biotype:protein_coding transcript_biotype:protein_coding description:Polygalacturonase inhibitor 1	description:Polygalacturonase inhibitor 1
74	zm00001d006651_p003	1.07670087152181E-14	0.00612679906071	0.258636285664085	0.363422286831876	0.955613469413068	0.747884316359064	1.72272139443489E-12	0.01828895242003	0.507129971890362	0.623900921599786	0.992551089251393	0.900576503710964	44512278.6796281	68144670.330395	0.653202641729915	6	not classified	not assigned.not annotated	not assigned	not assigned.not annotated	Zm00001d006651_P003 pep chromosome:B73_RefGen_v4:2:213473866:213477364:1 gene:Zm00001d006651 transcript:Zm00001d006651_T003 gene_biotype:protein_coding transcript_biotype:protein_coding gene_symbol:alpha tubulin5 description:Tubulin alpha-5 chain	gene_symbol:alpha tubulin5 description:Tubulin alpha-5 chain
75	zm00001d006680_p001	0.002473194421081	0.000711538844774	0.931409725147001	0.012351117941183	0.310643786830503	0.777563232153992	0.005888558145431	0.003180061876086	0.976576382853999	0.164365911718495	0.958044542571583	0.914780273122344	8005137.08994274	6872185.44954543	1.16486045795988	1	helicase component *(RVB)	Chromatin organisation.post-translational histone modification.histone acetylation.NuA4 histone acetyltransferase complex.helicase component *(RVB)	Chromatin organisation	Chromatin organisation.post-translational histone modification	Zm00001d006680_P001 pep chromosome:B73_RefGen_v4:2:214127131:214130597:1 gene:Zm00001d006680 transcript:Zm00001d006680_T001 gene_biotype:protein_coding transcript_biotype:protein_coding description:P-loop containing nucleoside triphosphate hydrolases superfamily protein	description:P-loop containing nucleoside triphosphate hydrolases superfamily protein
76	zm00001d006725_p001	2.68248011775406E-11	0.936920953754817	0.112522501597059	0.005080330994645	0.249682355122859	0.058217306525051	8.48224445365062E-10	0.962178129658349	0.303090913392751	0.112896244325441	0.949768713757709	0.276842128381103	63901496.932414	52483500.0849039	1.21755402800954	7	translation termination factor *(eRF1)	RNA processing.RNA homeostasis.NMD Nonsense-Mediated Decay.eRF1-eRF3 aberrant mRNA detection complex.component *(eRF1)	RNA processing	RNA processing.RNA homeostasis	Zm00001d006725_P001 pep chromosome:B73_RefGen_v4:2:215366113:215367426:-1 gene:Zm00001d006725 transcript:Zm00001d006725_T001 gene_biotype:protein_coding transcript_biotype:protein_coding description:Eukaryotic peptide chain release factor subunit 1-2	description:Eukaryotic peptide chain release factor subunit 1-2
77	zm00001d006760_p001	0.04963985270462	0.822055770247092	0.439702080084823	0.928269447656478	0.251688709145793	0.145099713548668	0.077562269850969	0.892326480593858	0.693809988299524	0.965039923137538	0.949768713757709	0.453371287426586	52111620.8817236	56557571.3159226	0.921390711610218	6	poly-P/G elongation factor *(eEF5/eIF5A))	Protein biosynthesis.translation elongation.eEF5 poly-P/G elongation factor activity.poly-P/G elongation factor *(eEF5/eIF5A))	Protein biosynthesis	Protein biosynthesis.translation elongation	Zm00001d006760_P001 pep chromosome:B73_RefGen_v4:2:216127454:216130302:-1 gene:Zm00001d006760 transcript:Zm00001d006760_T001 gene_biotype:protein_coding transcript_biotype:protein_coding gene_symbol:elongation initiation factor5A description:Eukaryotic translation initiation factor 5A	gene_symbol:elongation initiation factor5A description:Eukaryotic translation initiation factor 5A
78	zm00001d006780_p002	0.036415660152414	0.063121377496365	0.650456980806383	0.030767107967455	0.295158597486177	0.292036512440682	0.059212455532381	0.125614681584807	0.840517982096327	0.221744922287961	0.958044542571583	0.603384144240223	15808687.011136	17197739.663573	0.919230510543242	2	class-II histone deacetylase	Chromatin organisation.post-translational histone modification.histone acetylation.HD1-type histone deacetylase family.class-II histone deacetylase	Chromatin organisation	Chromatin organisation.post-translational histone modification	Zm00001d006780_P002 pep chromosome:B73_RefGen_v4:2:216491788:216503386:1 gene:Zm00001d006780 transcript:Zm00001d006780_T002 gene_biotype:protein_coding transcript_biotype:protein_coding gene_symbol:histone deacetylase description: histone deacetylase	gene_symbol:histone deacetylase description: histone deacetylase
79	zm00001d006899_p001	0.026354475392642	0.027024254507359	5.44835464771301E-05	0.006820102718602	0.851380890685441	0.00191236551706	0.04457416556895	0.063506476573571	0.000683256087309	0.136402054372032	0.979065027652075	0.029421007954774	37383718.5595969	38886489.1299747	0.9613549434778	3	component *(eS6) of small ribosomal-subunit (SSU) proteome	Protein biosynthesis.ribosome biogenesis.small ribosomal subunit (SSU).SSU proteome.component *(eS6)	Protein biosynthesis	Protein biosynthesis.ribosome biogenesis	Zm00001d006899_P001 pep chromosome:B73_RefGen_v4:2:218944332:218947068:1 gene:Zm00001d006899 transcript:Zm00001d006899_T001 gene_biotype:protein_coding transcript_biotype:protein_coding description:40S ribosomal protein S6	description:40S ribosomal protein S6
80	zm00001d006900_p004	0.019835795975741	0.192732836472619	0.001491726707878	0.027728638567189	0.466047910087312	0.259792567745903	0.034896203565188	0.299410041702154	0.011049827465761	0.213294829917183	0.977869838482085	0.568233977027713	15946833.4014112	14659187.7136483	1.08783881569127	3	3-deoxy-D-arabino-heptulosonate 7-phosphate (DAHP) synthase	Amino acid metabolism.shikimate group amino acid biosynthesis.shikimate pathway.3-deoxy-D-arabino-heptulosonate 7-phosphate (DAHP) synthase	Amino acid metabolism	Amino acid metabolism.shikimate group amino acid biosynthesis	Zm00001d006900_P004 pep chromosome:B73_RefGen_v4:2:219013869:219017858:-1 gene:Zm00001d006900 transcript:Zm00001d006900_T004 gene_biotype:protein_coding transcript_biotype:protein_coding description:Phospho-2-dehydro-3-deoxyheptonate aldolase 2 chloroplastic	description:Phospho-2-dehydro-3-deoxyheptonate aldolase 2 chloroplastic
81	zm00001d006929_p001	0.681822407499848	7.27666507506213E-10	0.052015370399548	0.448617289051003	0.704297109030296	0.117936323481001	0.737105305405241	3.63833253753107E-08	0.171244017776289	0.687081250675451	0.977869838482085	0.419118955767326	3809337.02253623	3971925.92678801	0.959065474218633	2	D-xylulose kinase	Secondary metabolism.terpenoids.methylerythritol phosphate (MEP) pathway.1-deoxy-d-xylulose 5-phosphate import.D-xylulose kinase	Secondary metabolism	Secondary metabolism.terpenoids	Zm00001d006929_P001 pep chromosome:B73_RefGen_v4:2:219600960:219605500:1 gene:Zm00001d006929 transcript:Zm00001d006929_T001 gene_biotype:protein_coding transcript_biotype:protein_coding description:xylulose kinase-2	description:xylulose kinase-2
82	zm00001d007075_p069	3.62136399003017E-08	0.424203012309665	0.681993470672312	0.020455451618249	0.661526400849677	0.133551986723696	4.08041012961146E-07	0.543634747291558	0.864836116284389	0.182674660255167	0.977869838482085	0.443167485183663	29558772.5552707	21759056.424621	1.35845838065956	7	scaffold component *(Sec31) of coat protein complex	Vesicle trafficking.anterograde trafficking.Coat protein II (COPII) coatomer machinery.coat protein complex.scaffold component *(Sec31)	Vesicle trafficking	Vesicle trafficking.anterograde trafficking	Zm00001d007075_P069 pep chromosome:B73_RefGen_v4:2:221667678:221685458:1 gene:Zm00001d007075 transcript:Zm00001d007075_T069 gene_biotype:protein_coding transcript_biotype:protein_coding description:Protein transport protein SEC31 homolog B	description:Protein transport protein SEC31 homolog B
83	zm00001d007113_p001	0.422524572706305	0.678151029393601	0.127911700326708	0.16289145752212	0.00682703429455	0.01371661264105	0.504506952485141	0.785452374613517	0.331162978192124	0.43876486874645	0.515681240086649	0.132238105930648	20873930.8254351	20049417.309698	1.04112406375712	2	EC_5.3 intramolecular oxidoreductase	Enzyme classification.EC_5 isomerases.EC_5.3 intramolecular oxidoreductase	Enzyme classification	Enzyme classification.EC_5 isomerases	Zm00001d007113_P001 pep chromosome:B73_RefGen_v4:2:222491159:222495761:-1 gene:Zm00001d007113 transcript:Zm00001d007113_T001 gene_biotype:protein_coding transcript_biotype:protein_coding description:Xylose isomerase	description:Xylose isomerase
84	zm00001d007192_p001	0.75805519805466	0.116755669353028	0.902824441751818	0.209510036167457	0.626150519986231	0.622695434496294	0.804302597405475	0.20261287523302	0.968176345042164	0.490360326506325	0.977869838482085	0.835832797981603	173567572.433657	172411548.588134	1.00670502559132	5	subunit zeta *(CCT6) of CCT chaperonin folding complex	Cytoskeleton organisation.actin and tubulin folding.TRiC/CCT chaperonin folding complex.subunit zeta *(CCT6)	Cytoskeleton organisation	Cytoskeleton organisation.actin and tubulin folding	Zm00001d007192_P001 pep chromosome:B73_RefGen_v4:2:224425013:224429818:1 gene:Zm00001d007192 transcript:Zm00001d007192_T001 gene_biotype:protein_coding transcript_biotype:protein_coding description:T-complex protein 1 subunit zeta	description:T-complex protein 1 subunit zeta
85	zm00001d007215_p003	0.000159494537915	0.306770043388993	0.775824854686737	0.829919887520803	0.569885333444816	0.692903390141152	0.000518681424112	0.431998667815813	0.915368380417298	0.920854244128491	0.977869838482085	0.878482903507008	17368544.2262214	13490712.0001029	1.28744459344243	1	regulatory component *(RPT2) of 26S proteasome	Protein homeostasis.ubiquitin-proteasome system.26S proteasome.19S regulatory particle.base subcomplex.regulatory component *(RPT2)	Protein homeostasis	Protein homeostasis.ubiquitin-proteasome system	Zm00001d007215_P003 pep chromosome:B73_RefGen_v4:2:224898598:224901979:-1 gene:Zm00001d007215 transcript:Zm00001d007215_T003 gene_biotype:protein_coding transcript_biotype:protein_coding description:26S proteasome regulatory subunit 4 homolog A	description:26S proteasome regulatory subunit 4 homolog A
86	zm00001d007234_p001	0.066259460741993	0.691329152123461	0.522813618149579	0.080280399810782	0.64094951374276	0.56120570693927	0.101741974267935	0.791220774962473	0.7549655135734	0.30845834310139	0.977869838482085	0.799822355815714	127065154.339834	138463861.471722	0.917677385198333	6	cytosolic ascorbate peroxidase *(APX)	Redox homeostasis.ascorbate-based redox regulation.cytosolic ascorbate peroxidase *(APX)	Redox homeostasis	Redox homeostasis.ascorbate-based redox regulation	Zm00001d007234_P001 pep chromosome:B73_RefGen_v4:2:225336968:225339740:-1 gene:Zm00001d007234 transcript:Zm00001d007234_T001 gene_biotype:protein_coding transcript_biotype:protein_coding gene_symbol:ascorbate peroxidase2 description: ascorbate peroxidase2	gene_symbol:ascorbate peroxidase2 description: ascorbate peroxidase2
87	zm00001d007301_p003	0.002267687933149	1.89072230228871E-07	0.151357995741228	0.971284838051628	0.817835202447437	0.692093003229393	0.005497425292483	4.13231948255966E-06	0.369165843271287	0.986075977717389	0.977869838482085	0.878482903507008	28977386.5055461	35328389.5002244	0.820229478769816	2	protein disulfide isomerase *(PDI-L)	Protein modification.cysteine disulfide formation.endoplasmic reticulum.protein disulfide isomerase *(PDI-L)	Protein modification	Protein modification.cysteine disulfide formation	Zm00001d007301_P003 pep chromosome:B73_RefGen_v4:2:227279950:227283959:1 gene:Zm00001d007301 transcript:Zm00001d007301_T003 gene_biotype:protein_coding transcript_biotype:protein_coding gene_symbol:protein disulfide isomerase2 description: protein disulfide isomerase2	gene_symbol:protein disulfide isomerase2 description: protein disulfide isomerase2
88	zm00001d007319_p001	0.461971985850305	0.06520427146939	0.000784185767427	0.085875627937813	0.021087267038363	0.003864721856837	0.544296890545278	0.129117369246317	0.006603669620434	0.317545236094717	0.592006517359574	0.05621413609944	6386920.44048335	6174744.48158663	1.03436190105185	2	not classified	not assigned.not annotated	not assigned	not assigned.not annotated	Zm00001d007319_P001 pep chromosome:B73_RefGen_v4:2:228322442:228326942:1 gene:Zm00001d007319 transcript:Zm00001d007319_T001 gene_biotype:protein_coding transcript_biotype:protein_coding description:Subtilisin-like serine endopeptidase family protein	description:Subtilisin-like serine endopeptidase family protein
89	zm00001d007369_p002	0.95318198045941	0.000574696048719	0.560250523299715	0.752804263647284	0.367073759469381	0.597808225403565	0.964027287443146	0.00270445199397	0.786316523929424	0.885652074879157	0.959535142440947	0.819724676660909	8025461.39043403	7930679.0782599	1.01195134883644	8	serine-tRNA ligase	Protein biosynthesis.aminoacyl-tRNA synthetase activities.serine-tRNA ligase	Protein biosynthesis	Protein biosynthesis.aminoacyl-tRNA synthetase activities	Zm00001d007369_P002 pep chromosome:B73_RefGen_v4:2:229908819:229917707:-1 gene:Zm00001d007369 transcript:Zm00001d007369_T002 gene_biotype:protein_coding transcript_biotype:protein_coding description:Serine--tRNA ligase cytoplasmic	description:Serine--tRNA ligase cytoplasmic
90	zm00001d007383_p001	0.392740279129441	0.036953087517865	0.791624454351125	0.075327331631944	0.047444905061859	0.029295984737034	0.476048823187201	0.080551689412241	0.917887309834518	0.305603609764073	0.63936249614948	0.186006252298627	11507821.8616789	12234706.3623887	0.940588316615069	2	EC_3.2 glycosylase	Enzyme classification.EC_3 hydrolases.EC_3.2 glycosylase	Enzyme classification	Enzyme classification.EC_3 hydrolases	Zm00001d007383_P001 pep chromosome:B73_RefGen_v4:2:230345638:230366607:1 gene:Zm00001d007383 transcript:Zm00001d007383_T001 gene_biotype:protein_coding transcript_biotype:protein_coding description:Probable alpha-mannosidase	description:Probable alpha-mannosidase
91	zm00001d007422_p001	0.923532734805832	0.385037968158014	0.343403318418509	0.085534158888876	0.960304457558073	0.589902451720968	0.943583892521923	0.508300948063385	0.609141141318862	0.317545236094717	0.992551089251393	0.815438597332305	23366686.0974612	23416494.2059119	0.997872947674713	2	aminopeptidase *(APP)	Protein homeostasis.proteolysis.metallopeptidase activities.aminopeptidase activities.M24-class aminopeptidase activities.aminopeptidase *(APP)	Protein homeostasis	Protein homeostasis.proteolysis	Zm00001d007422_P001 pep chromosome:B73_RefGen_v4:2:231381200:231392636:1 gene:Zm00001d007422 transcript:Zm00001d007422_T001 gene_biotype:protein_coding transcript_biotype:protein_coding description:aminopeptidase P1	description:aminopeptidase P1
92	zm00001d007755_p001	7.00006550282983E-05	0.019523571033418	0.249541849901286	0.371621562942011	0.380672266509142	0.014053878797077	0.000250002339387	0.048058021005337	0.492922172644515	0.632547341177891	0.976285964181419	0.132238105930648	16599053.6298122	13926677.9473437	1.19188895532536	8	sRNA cargo-loading helicase *(RH11/37) of extracellular vesicle trafficking	Vesicle trafficking.exocytic trafficking.cross-kingdom extracellular vesicle trafficking.sRNA cargo-loading helicase *(RH11/37)	Vesicle trafficking	Vesicle trafficking.exocytic trafficking	Zm00001d007755_P001 pep chromosome:B73_RefGen_v4:2:238907427:238912507:1 gene:Zm00001d007755 transcript:Zm00001d007755_T001 gene_biotype:protein_coding transcript_biotype:protein_coding description:DEAD-box ATP-dependent RNA helicase 52	description:DEAD-box ATP-dependent RNA helicase 52
93	zm00001d007767_p001	1.04437952583067E-10	0.254267526300504	0.164268700308671	0.085575779539445	0.741325482678719	0.898090759932922	2.73049230132373E-09	0.371863682074206	0.383133994889028	0.317545236094717	0.977869838482085	0.963100010651927	49014545.8844802	31591604.1078652	1.55150544800216	7	R-type component *(VAMP721/VAMP722) of SNARE cell-plate vesicle fusion complex	Cell division.cytokinesis.cell-plate formation.SNARE cell-plate vesicle fusion complex.R-type SNARE component *(VAMP721/VAMP722)	Cell division	Cell division.cytokinesis	Zm00001d007767_P001 pep chromosome:B73_RefGen_v4:2:239274356:239277967:-1 gene:Zm00001d007767 transcript:Zm00001d007767_T001 gene_biotype:protein_coding transcript_biotype:protein_coding description:Vesicle-associated membrane protein 722	description:Vesicle-associated membrane protein 722
94	zm00001d007784_p001	0.002031586496606	0.001424814991325	0.039155242145017	0.249416140979189	0.683128303743654	0.040094239263617	0.005016262954583	0.005326411182523	0.137325455333164	0.539340195220315	0.977869838482085	0.225883038104884	17941889.0322948	15649935.6680092	1.14645129621656	8	small subunit of U2AF pre-RNA splicing auxiliary factor complex	RNA processing.pre-RNA splicing.U2-type major spliceosome.U2 snRNP complex.U2AF pre-RNA splicing factor heterodimer.small subunit *(U2AF1/U2AF35)	RNA processing	RNA processing.pre-RNA splicing	Zm00001d007784_P001 pep chromosome:B73_RefGen_v4:2:239549775:239550674:1 gene:Zm00001d007784 transcript:Zm00001d007784_T001 gene_biotype:protein_coding transcript_biotype:protein_coding gene_symbol:C3H-transcription factor 34 description:Splicing factor U2af small subunit A	gene_symbol:C3H-transcription factor 34 description:Splicing factor U2af small subunit A
95	zm00001d007810_p004	0.03309532076167	0.004794414085036	0.46520514731584	0.250793190777447	0.29254337604762	0.042346913768799	0.054589133274182	0.014929463476556	0.715942874851027	0.539340195220315	0.958044542571583	0.233638144931302	42638351.2310364	35497148.9892716	1.20117678306849	3	component *(uS19) of small ribosomal-subunit (SSU) proteome	Protein biosynthesis.ribosome biogenesis.small ribosomal subunit (SSU).SSU proteome.component *(uS19)	Protein biosynthesis	Protein biosynthesis.ribosome biogenesis	Zm00001d007810_P004 pep chromosome:B73_RefGen_v4:2:240071678:240073362:1 gene:Zm00001d007810 transcript:Zm00001d007810_T004 gene_biotype:protein_coding transcript_biotype:protein_coding description:40S ribosomal protein S15-4	description:40S ribosomal protein S15-4
96	zm00001d007824_p001	0.020349311884968	0.012694885025926	6.60855446270377E-05	0.023403038199268	0.266882922257504	0.001124446802233	0.035622427807384	0.033740558208441	0.00080103690457	0.18722430559414	0.950727532906463	0.019555596560574	49042570.3595017	46592379.3475205	1.05258780612396	3	component *(uL4) of large ribosomal-subunit (LSU) proteome	Protein biosynthesis.ribosome biogenesis.large ribosomal subunit (LSU).LSU proteome.component *(uL4)	Protein biosynthesis	Protein biosynthesis.ribosome biogenesis	Zm00001d007824_P001 pep chromosome:B73_RefGen_v4:2:240327492:240329904:-1 gene:Zm00001d007824 transcript:Zm00001d007824_T001 gene_biotype:protein_coding transcript_biotype:protein_coding description:60S ribosomal protein L4-1	description:60S ribosomal protein L4-1
97	zm00001d007900_p002	4.87433069741455E-08	0.001578837108252	0.692466426064401	0.242938020110324	0.575437033202409	0.857877979934171	5.06423968562551E-07	0.005767441491331	0.872475290215362	0.529565166453023	0.977869838482085	0.94728278090467	14319666.9200039	19302095.3434784	0.74187111115074	6	component *(eIF3i) of eIF3 mRNA-to-PIC binding complex	Protein biosynthesis.translation initiation.Pre-Initiation Complex (PIC) module.eIF3 mRNA-to-PIC binding complex.component *(eIF3i)	Protein biosynthesis	Protein biosynthesis.translation initiation	Zm00001d007900_P002 pep chromosome:B73_RefGen_v4:2:242047419:242051949:1 gene:Zm00001d007900 transcript:Zm00001d007900_T002 gene_biotype:protein_coding transcript_biotype:protein_coding description:Eukaryotic translation initiation factor 3 subunit I	description:Eukaryotic translation initiation factor 3 subunit I
98	zm00001d007966_p001	6.01745019978226E-05	0.110171665931975	0.015688527271379	0.78287074116086	0.35823961627348	0.167001368303107	0.000217826251576	0.197175241041566	0.071718981812019	0.89727305577176	0.958500645547773	0.477244249188229	34411410.8636485	40147911.0924807	0.857115848054505	6	flavoprotein component *(SDH1) of succinate dehydrogenase complex	Cellular respiration.tricarboxylic acid cycle.succinate dehydrogenase complex.components.flavoprotein component *(SDH1)	Cellular respiration	Cellular respiration.tricarboxylic acid cycle	Zm00001d007966_P001 pep chromosome:B73_RefGen_v4:2:244311542:244316929:-1 gene:Zm00001d007966 transcript:Zm00001d007966_T001 gene_biotype:protein_coding transcript_biotype:protein_coding gene_symbol:succinate dehydrogenase4 description: succinate dehydrogenase4	gene_symbol:succinate dehydrogenase4 description: succinate dehydrogenase4
99	zm00001d007972_p001	0.977214779117021	4.61395072795799E-07	0.156953178811996	0.627528864290801	0.920521904460006	0.790957967081874	0.982125406147759	8.49689493698031E-06	0.371486813756204	0.809739246471083	0.992476446857149	0.92509703752266	4392184.06549134	4473999.43022967	0.981713148154306	8	histone chaperone *(NASP)	Chromatin organisation.histone chaperone activities.histone chaperone *(NASP)	Chromatin organisation	Chromatin organisation.histone chaperone activities	Zm00001d007972_P001 pep chromosome:B73_RefGen_v4:2:244351539:244356557:1 gene:Zm00001d007972 transcript:Zm00001d007972_T001 gene_biotype:protein_coding transcript_biotype:protein_coding description:Tetratricopeptide repeat (TPR)-like superfamily protein	description:Tetratricopeptide repeat (TPR)-like superfamily protein
100	zm00001d008218_p001	7.11717831001838E-09	0.288078384959064	0.515204817522115	0.042991285421327	0.607985960015494	0.683233360429293	1.0949505092336E-07	0.409347616282861	0.750471048267061	0.243111208203955	0.977869838482085	0.875752633228213	47326258.4669871	34296177.6906476	1.37992807518876	7	subunit beta of cargo adaptor F-subcomplex	Vesicle trafficking.retrograde trafficking.Coat protein I (COPI) coatomer machinery.coat protein complex.cargo adaptor F-subcomplex.subunit beta	Vesicle trafficking	Vesicle trafficking.retrograde trafficking	Zm00001d008218_P001 pep chromosome:B73_RefGen_v4:8:1585465:1591419:1 gene:Zm00001d008218 transcript:Zm00001d008218_T001 gene_biotype:protein_coding transcript_biotype:protein_coding description:Coatomer subunit beta	description:Coatomer subunit beta
101	zm00001d008224_p001	0.001403128260956	0.161536964856926	0.724351086850862	0.970466739855586	0.680545530818339	0.858489688153974	0.003644488989497	0.261598323654941	0.890139584455745	0.986075977717389	0.977869838482085	0.94728278090467	17228667.7888759	13698593.3778066	1.25769612351503	1	RNA editing factor *(POCO)	RNA processing.organelle machinery.RNA modification.C-to-U RNA editing.PPR-type RNA editing factor activities.RNA editing factor *(POCO)	RNA processing	RNA processing.organelle machinery	Zm00001d008224_P001 pep chromosome:B73_RefGen_v4:8:1665296:1668542:-1 gene:Zm00001d008224 transcript:Zm00001d008224_T001 gene_biotype:protein_coding transcript_biotype:protein_coding description:DNA-binding protein	description:DNA-binding protein
102	zm00001d008242_p001	4.86469191510854E-05	0.542750036205152	0.183010421128759	0.0014449953218	0.071224853648122	0.944163309810125	0.000186208302971	0.65987846347131	0.403867436758857	0.050260769341468	0.699499377686191	0.978066110462874	19305955.370777	23276866.8977585	0.829405239784917	4	channel-forming component *(Tom40) of outer mitochondrion membrane TOM translocation system	Protein translocation.mitochondrion.outer mitochondrion membrane TOM translocation system.channel-forming component *(Tom40)	Protein translocation	Protein translocation.mitochondrion	Zm00001d008242_P001 pep chromosome:B73_RefGen_v4:8:2424564:2438283:1 gene:Zm00001d008242 transcript:Zm00001d008242_T001 gene_biotype:protein_coding transcript_biotype:protein_coding description:Mitochondrial import receptor subunit TOM40-1	description:Mitochondrial import receptor subunit TOM40-1
103	zm00001d008244_p002	2.33618416308628E-07	0.013932912433182	0.418887677144209	0.03319895923086	0.061284086166273	0.299832013897873	1.69904302769911E-06	0.036545344087035	0.668882518393947	0.235036879510511	0.691874656448262	0.607594768929379	18128024.1730332	23143283.8955001	0.783295242580418	6	catalytic component of isocitrate dehydrogenase heterodimer	Cellular respiration.tricarboxylic acid cycle.isocitrate dehydrogenase heterodimer.catalytic component	Cellular respiration	Cellular respiration.tricarboxylic acid cycle	Zm00001d008244_P002 pep chromosome:B73_RefGen_v4:8:2452376:2459670:-1 gene:Zm00001d008244 transcript:Zm00001d008244_T002 gene_biotype:protein_coding transcript_biotype:protein_coding description:Isocitrate dehydrogenase [NAD] catalytic subunit 5 mitochondrial	description:Isocitrate dehydrogenase [NAD] catalytic subunit 5 mitochondrial
104	zm00001d008268_p001	1.7892190874813E-05	0.000477914185835	0.005165133328742	0.383417516439915	0.118174107270419	0.245328367029228	7.90953970929302E-05	0.002345591096125	0.028695185159676	0.641702956384794	0.815870157748933	0.55327399166375	89485130.3533346	72154070.5174365	1.24019517834008	1	Cystatin protease inhibitor	Protein homeostasis.proteolysis.protease inhibitor activities.Cystatin protease inhibitor	Protein homeostasis	Protein homeostasis.proteolysis	Zm00001d008268_P001 pep chromosome:B73_RefGen_v4:8:3546648:3549329:1 gene:Zm00001d008268 transcript:Zm00001d008268_T001 gene_biotype:protein_coding transcript_biotype:protein_coding gene_symbol:cystatin4 description: cystatin4	gene_symbol:cystatin4 description: cystatin4
105	zm00001d008284_p004	0.109728736405085	0.637283955845518	0.590828910003919	0.553551655299426	0.987471779767879	0.540175141484351	0.158453048960412	0.753068190068559	0.807971158979718	0.766161460622043	0.997102875699607	0.780295684425333	42670033.1397992	45003443.7315936	0.948150399206976	6	regulatory component *(RPN11) of 26S proteasome	Protein homeostasis.ubiquitin-proteasome system.26S proteasome.19S regulatory particle.lid subcomplex.regulatory component *(RPN11)	Protein homeostasis	Protein homeostasis.ubiquitin-proteasome system	Zm00001d008284_P004 pep chromosome:B73_RefGen_v4:8:3994584:3997971:-1 gene:Zm00001d008284 transcript:Zm00001d008284_T004 gene_biotype:protein_coding transcript_biotype:protein_coding description:26S proteasome non-ATPase regulatory subunit 14 homolog	description:26S proteasome non-ATPase regulatory subunit 14 homolog
106	zm00001d008377_p001	4.4924175486835E-09	0.000616419187477	0.081087249833134	0.165739263862238	0.591214124127758	0.209106501067391	7.64613984215076E-08	0.002850493352493	0.240258518024099	0.441887266527685	0.977869838482085	0.511900880122586	41654694.0738581	53937461.733251	0.772277610686657	6	EC_1.3 oxidoreductase acting on CH-CH group of donor	Enzyme classification.EC_1 oxidoreductases.EC_1.3 oxidoreductase acting on CH-CH group of donor	Enzyme classification	Enzyme classification.EC_1 oxidoreductases	Zm00001d008377_P001 pep chromosome:B73_RefGen_v4:8:6768030:6769106:1 gene:Zm00001d008377 transcript:Zm00001d008377_T001 gene_biotype:protein_coding transcript_biotype:protein_coding description:Putative alcohol dehydrogenase superfamily protein	description:Putative alcohol dehydrogenase superfamily protein
107	zm00001d008387_p001	3.24198557779205E-05	0.142545628126475	0.01530420886468	0.803463904209305	0.347508067420611	0.388218027219628	0.000133690126919	0.236100419257101	0.070364178688183	0.905311441362597	0.958044542571583	0.692475803992981	6460142.34824861	8751910.47966605	0.738140816597465	6	component *(uS7) of small ribosomal-subunit (SSU) proteome	Protein biosynthesis.ribosome biogenesis.small ribosomal subunit (SSU).SSU proteome.component *(uS7)	Protein biosynthesis	Protein biosynthesis.ribosome biogenesis	Zm00001d008387_P001 pep chromosome:B73_RefGen_v4:8:6915036:6916870:1 gene:Zm00001d008387 transcript:Zm00001d008387_T001 gene_biotype:protein_coding transcript_biotype:protein_coding gene_symbol:ribosomal protein S5 description: ribosomal protein S5	gene_symbol:ribosomal protein S5 description: ribosomal protein S5
108	zm00001d008491_p001	0.508007309215364	2.82478209783429E-05	0.034728199164612	0.034547780854029	0.046640972451532	0.163793050178276	0.588141602564821	0.000225982567827	0.130434550853004	0.237530754779214	0.63936249614948	0.474029713051432	15410814.0077003	15133102.2236792	1.01835127919685	2	EC_4.1 carbon-carbon lyase	Enzyme classification.EC_4 lyases.EC_4.1 carbon-carbon lyase	Enzyme classification	Enzyme classification.EC_4 lyases	Zm00001d008491_P001 pep chromosome:B73_RefGen_v4:8:10203372:10207090:-1 gene:Zm00001d008491 transcript:Zm00001d008491_T001 gene_biotype:protein_coding transcript_biotype:protein_coding description:Fructose-bisphosphate aldolase	description:Fructose-bisphosphate aldolase
109	zm00001d008594_p001	0.075077203211971	0.000973857924905	0.047807240577732	0.232819162184716	0.484605199670411	0.021765752035973	0.113324080319957	0.004057741353771	0.158696234282928	0.519845092944868	0.977869838482085	0.160019374082249	12837662.611281	10239446.8309689	1.25374571724459	3	component *(uL24) of large ribosomal-subunit (LSU) proteome	Protein biosynthesis.ribosome biogenesis.large ribosomal subunit (LSU).LSU proteome.component *(uL24)	Protein biosynthesis	Protein biosynthesis.ribosome biogenesis	Zm00001d008594_P001 pep chromosome:B73_RefGen_v4:8:13894290:13894763:1 gene:Zm00001d008594 transcript:Zm00001d008594_T001 gene_biotype:protein_coding transcript_biotype:protein_coding description:60S ribosomal protein L26-1	description:60S ribosomal protein L26-1
110	zm00001d008619_p001	1.69098508025815E-08	0.000524065581838	0.152729051728315	0.319898725697233	0.353295615090356	0.660199772400857	2.25464677367753E-07	0.002510493805214	0.370790312379779	0.589675070409645	0.958044542571583	0.864424176227428	35380074.5238689	46178993.7982341	0.76615083209591	6	triose-phosphate isomerase	Cellular respiration.glycolysis.cytosolic glycolysis.triose-phosphate isomerase	Cellular respiration	Cellular respiration.glycolysis	Zm00001d008619_P001 pep chromosome:B73_RefGen_v4:8:14786063:14789977:-1 gene:Zm00001d008619 transcript:Zm00001d008619_T001 gene_biotype:protein_coding transcript_biotype:protein_coding gene_symbol:triose phosphate isomerase3 description: triose phosphate isomerase3	gene_symbol:triose phosphate isomerase3 description: triose phosphate isomerase3
111	zm00001d008916_p001	3.06990666256428E-08	0.000839019490828	0.745321994946187	0.122695053668184	0.674651763542432	0.798548800467332	3.61165489713444E-07	0.003589388196056	0.904557399313	0.380449778816075	0.977869838482085	0.932611737772067	19217509.8463006	11408247.2115681	1.68452782359186	1	component *(Sm-E) of U1/U2/U4/U5-associated Sm accessory ribonucleoprotein complex	RNA processing.pre-RNA splicing.U2-type major spliceosome.U1/U2/U4/U5 snRNP-associated Sm accessory RNP complex.component *(Sm-E)	RNA processing	RNA processing.pre-RNA splicing	Zm00001d008916_P001 pep chromosome:B73_RefGen_v4:8:25186392:25205767:-1 gene:Zm00001d008916 transcript:Zm00001d008916_T001 gene_biotype:protein_coding transcript_biotype:protein_coding description:Small nuclear ribonucleoprotein E	description:Small nuclear ribonucleoprotein E
112	zm00001d009000_p001	0.005178779815866	0.431304409260795	0.74132221757383	0.044568264139062	0.803114526940798	0.102233066376632	0.010874078353525	0.550308656154124	0.903563406762455	0.244802395533355	0.977869838482085	0.389538343762136	19147324.520367	16787875.8951571	1.14054479792113	1	component *(uS8) of small ribosomal-subunit (SSU) proteome	Protein biosynthesis.ribosome biogenesis.small ribosomal subunit (SSU).SSU proteome.component *(uS8)	Protein biosynthesis	Protein biosynthesis.ribosome biogenesis	Zm00001d009000_P001 pep chromosome:B73_RefGen_v4:8:29485965:29488075:-1 gene:Zm00001d009000 transcript:Zm00001d009000_T001 gene_biotype:protein_coding transcript_biotype:protein_coding description:40S ribosomal protein S15a-1	description:40S ribosomal protein S15a-1
113	zm00001d009127_p001	2.49293009529644E-07	0.931537713085919	0.38161835314063	0.000235072984242	0.591972807298865	0.142352399626626	1.79670637498843E-06	0.961587316733852	0.643859625707222	0.015671532282796	0.977869838482085	0.451581334323625	18878038.4562308	15076232.9741024	1.25217211014575	7	subunit beta of ATP-dependent citrate lyase complex	Lipid metabolism.fatty acid metabolism.citrate shuttle.ATP-dependent citrate lyase heterodimer.subunit beta	Lipid metabolism	Lipid metabolism.fatty acid metabolism	Zm00001d009127_P001 pep chromosome:B73_RefGen_v4:8:38444417:38450459:1 gene:Zm00001d009127 transcript:Zm00001d009127_T001 gene_biotype:protein_coding transcript_biotype:protein_coding description:ATP-citrate synthase beta chain protein 2	description:ATP-citrate synthase beta chain protein 2
114	zm00001d009163_p001	0.01801258007378	0.334112403545033	0.284286743498649	0.850141797076693	0.556797857706693	0.498822271869814	0.032309560670458	0.460051502299528	0.53798028458923	0.935506791831298	0.977869838482085	0.760995919628759	5731038.06376151	6654511.89916611	0.861225909668848	6	dihydrolipoyl dehydrogenase component *(L-protein) of glycine cleavage system	Photosynthesis.photorespiration.glycine decarboxylase complex.dihydrolipoyl dehydrogenase component *(L-protein)	Photosynthesis	Photosynthesis.photorespiration	Zm00001d009163_P001 pep chromosome:B73_RefGen_v4:8:40371057:40374042:-1 gene:Zm00001d009163 transcript:Zm00001d009163_T001 gene_biotype:protein_coding transcript_biotype:protein_coding description:Dihydrolipoyl dehydrogenase	description:Dihydrolipoyl dehydrogenase
115	zm00001d009182_p002	0.14585725036296	0.001116143486425	0.609987693918	0.151717069889525	0.011604329275334	0.660023190099232	0.202931826591945	0.004446575294859	0.819111079611031	0.421436305248682	0.574921814005476	0.864424176227428	11867016.8475251	11108057.8518284	1.06832508489068	7	multifunctional enzyme *(MFP)	Lipid metabolism.fatty acid metabolism.fatty acid degradation.core beta-oxidation.multifunctional enzyme *(MFP)	Lipid metabolism	Lipid metabolism.fatty acid metabolism	Zm00001d009182_P002 pep chromosome:B73_RefGen_v4:8:41433035:41439870:-1 gene:Zm00001d009182 transcript:Zm00001d009182_T002 gene_biotype:protein_coding transcript_biotype:protein_coding gene_symbol:enoyl-CoA hydratase1 description: enoyl-CoA hydratase1	gene_symbol:enoyl-CoA hydratase1 description: enoyl-CoA hydratase1
116	zm00001d009211_p002	0.000879816000822	0.123447599200715	0.395349981030354	0.886414902012643	0.676463232893279	0.181742509745659	0.002369874749689	0.211473403341696	0.649776413686369	0.948037328355768	0.977869838482085	0.486904862607894	9087777.34579826	13079427.2478061	0.694814625565703	6	small GTPase *(Sar1)	Vesicle trafficking.anterograde trafficking.Coat protein II (COPII) coatomer machinery.coat protein recruiting.small GTPase *(Sar1)	Vesicle trafficking	Vesicle trafficking.anterograde trafficking	Zm00001d009211_P002 pep chromosome:B73_RefGen_v4:8:43207257:43209977:-1 gene:Zm00001d009211 transcript:Zm00001d009211_T002 gene_biotype:protein_coding transcript_biotype:protein_coding description:GTP-binding protein SAR1A	description:GTP-binding protein SAR1A
117	zm00001d009271_p001	0.543267618161865	0.117192708427224	0.897722660741558	0.979593593854328	0.918456193322543	0.986323740940099	0.619991575648348	0.202931096843678	0.966592366881893	0.990739412242051	0.992476446857149	0.996286607010202	35975734.2022441	37699041.3060632	0.954287773796998	4	asparagine-tRNA ligase	Protein biosynthesis.aminoacyl-tRNA synthetase activities.asparagine-tRNA ligase	Protein biosynthesis	Protein biosynthesis.aminoacyl-tRNA synthetase activities	Zm00001d009271_P001 pep chromosome:B73_RefGen_v4:8:49785732:49790894:-1 gene:Zm00001d009271 transcript:Zm00001d009271_T001 gene_biotype:protein_coding transcript_biotype:protein_coding description:Asparaginyl-tRNA synthetase%2C cytoplasmic 3	description:Asparaginyl-tRNA synthetase%2C cytoplasmic 3
118	zm00001d009436_p002	0.010024602054	0.110992572380739	0.853089701051193	0.308624095659566	0.485007614783025	0.246373713551685	0.019140051654415	0.197320128676868	0.942640553647727	0.587044171433183	0.977869838482085	0.553648794498168	5685118.07118342	4662958.37889434	1.21920841003334	1	co-chaperone *(Hsp40)	Protein homeostasis.protein quality control.cytosolic Hsp70 chaperone system.co-chaperone *(Hsp40)	Protein homeostasis	Protein homeostasis.protein quality control	Zm00001d009436_P002 pep chromosome:B73_RefGen_v4:8:64430332:64433696:-1 gene:Zm00001d009436 transcript:Zm00001d009436_T002 gene_biotype:protein_coding transcript_biotype:protein_coding description:DNAJ heat shock N-terminal domain-containing protein	description:DNAJ heat shock N-terminal domain-containing protein
119	zm00001d009480_p001	0.000462601600409	0.124040482091596	0.314167982099274	0.007480794299119	0.489234433623489	0.303118874687228	0.001340874204085	0.212035012122387	0.577780196964182	0.142491319983224	0.977869838482085	0.608045058119167	15305745.4758316	19123364.8461607	0.800368847164701	6	component *(RACK1) of small ribosomal-subunit (SSU) proteome	Protein biosynthesis.ribosome biogenesis.small ribosomal subunit (SSU).SSU proteome.component *(RACK1)	Protein biosynthesis	Protein biosynthesis.ribosome biogenesis	Zm00001d009480_P001 pep chromosome:B73_RefGen_v4:8:66824808:66826892:1 gene:Zm00001d009480 transcript:Zm00001d009480_T001 gene_biotype:protein_coding transcript_biotype:protein_coding gene_symbol:receptor for activated C kinase2 description:Receptor for activated C kinase 1A	gene_symbol:receptor for activated C kinase2 description:Receptor for activated C kinase 1A
120	zm00001d009567_p001	0.092771479713955	2.04211545600199E-08	0.003331678182583	0.025137348551436	0.285284942244382	0.999586154565626	0.136428646638169	6.90374633239729E-07	0.02050263496974	0.19715567491322	0.950727532906463	0.999586154565626	12683213.6636388	10310558.1740324	1.23011901485432	2	not classified	not assigned.not annotated	not assigned	not assigned.not annotated	Zm00001d009567_P001 pep chromosome:B73_RefGen_v4:8:70664935:70665783:1 gene:Zm00001d009567 transcript:Zm00001d009567_T001 gene_biotype:protein_coding transcript_biotype:protein_coding description:Fasciclin-like arabinogalactan protein 7	description:Fasciclin-like arabinogalactan protein 7
121	zm00001d009638_p001	1.54627323949184E-11	0.762101353106281	0.002291492012387	0.012366693968757	0.963796497184227	0.005134759848706	6.51035466682352E-10	0.844433632250727	0.015247051037902	0.164365911718495	0.992551089251393	0.07206680489412	125360378.382135	163828148.099992	0.765194381038971	6	ketol-acid reductoisomerase	Amino acid metabolism.aspartate group amino acid biosynthesis.aspartate-derived amino acids.isoleucine.ketol-acid reductoisomerase	Amino acid metabolism	Amino acid metabolism.aspartate group amino acid biosynthesis	Zm00001d009638_P001 pep chromosome:B73_RefGen_v4:8:73989684:73993106:-1 gene:Zm00001d009638 transcript:Zm00001d009638_T001 gene_biotype:protein_coding transcript_biotype:protein_coding description:Ketol-acid reductoisomerase chloroplastic	description:Ketol-acid reductoisomerase chloroplastic
122	zm00001d009740_p002	0.019714430994092	0.509412777326015	4.32680076756394E-05	0.011206429560389	0.317473305505604	0.008024295132304	0.034815772174996	0.630851736626644	0.000596800105871	0.164365911718495	0.958044542571583	0.095812479191687	44439704.009427	40010493.9595233	1.11070120889746	2	regulatory protein *(RGG) of mRNA quality control	RNA processing.RNA homeostasis.mRNA quality control.regulatory protein *(RGG)	RNA processing	RNA processing.RNA homeostasis	Zm00001d009740_P002 pep chromosome:B73_RefGen_v4:8:78864312:78867174:1 gene:Zm00001d009740 transcript:Zm00001d009740_T002 gene_biotype:protein_coding transcript_biotype:protein_coding description:Plasminogen activator inhibitor 1 RNA-binding protein	description:Plasminogen activator inhibitor 1 RNA-binding protein
123	zm00001d009761_p001	0.161046863763148	0.120392319871076	0.002897189633117	0.004431142809565	0.631640345208496	0.776192955752289	0.220990550618385	0.207675309814631	0.018021816126176	0.101283264218619	0.977869838482085	0.914513055378249	40827821.1162234	40225540.6598547	1.01497258822353	8	helicase UAP56	RNA processing.RNA export.TREX/THO ribonucleoparticle (RNP) trafficking complex.helicase *(UAP56)	RNA processing	RNA processing.RNA export	Zm00001d009761_P001 pep chromosome:B73_RefGen_v4:8:80078099:80082696:1 gene:Zm00001d009761 transcript:Zm00001d009761_T001 gene_biotype:protein_coding transcript_biotype:protein_coding description:Spliceosome RNA helicase BAT1 isoform 1%3B Spliceosome RNA helicase BAT1 isoform 2%3B Spliceosome RNA helicase BAT1 isoform 3	description:Spliceosome RNA helicase BAT1 isoform 1%3B Spliceosome RNA helicase BAT1 isoform 2%3B Spliceosome RNA helicase BAT1 isoform 3
124	zm00001d009779_p001	0.004696539119364	0.912024202124059	0.000808137421205	0.841156804399623	0.495518117669685	0.106301937197631	0.010073006154133	0.950153919525346	0.006665050896534	0.929455032485772	0.977869838482085	0.397390419430396	37748404.9854369	39729624.4501622	0.950132439152284	2	dihydrolipoamide dehydrogenase component of plastidial pyruvate dehydrogenase complex	Lipid metabolism.fatty acid metabolism.acetyl-CoA generation.plastidial pyruvate dehydrogenase complex.E3 dihydrolipoamide dehydrogenase component	Lipid metabolism	Lipid metabolism.fatty acid metabolism	Zm00001d009779_P001 pep chromosome:B73_RefGen_v4:8:80645709:80652834:1 gene:Zm00001d009779 transcript:Zm00001d009779_T001 gene_biotype:protein_coding transcript_biotype:protein_coding description:dihydrolipoyl dehydrogenases	description:dihydrolipoyl dehydrogenases
125	zm00001d009848_p001	2.23024832632251E-06	0.002919240747702	6.82021765026239E-06	0.003014460671858	0.400868886131682	0.000513830685401	1.23048183521242E-05	0.00977151714712	0.000121248313782	0.085278527044488	0.977869838482085	0.011109852657325	71934250.9705442	53151498.8536088	1.35338141956575	3	component *(eL18) of large ribosomal-subunit (LSU) proteome	Protein biosynthesis.ribosome biogenesis.large ribosomal subunit (LSU).LSU proteome.component *(eL18)	Protein biosynthesis	Protein biosynthesis.ribosome biogenesis	Zm00001d009848_P001 pep chromosome:B73_RefGen_v4:8:84947841:84951081:1 gene:Zm00001d009848 transcript:Zm00001d009848_T001 gene_biotype:protein_coding transcript_biotype:protein_coding description:60S ribosomal protein L18-3	description:60S ribosomal protein L18-3
126	zm00001d009967_p001	0.358276015316077	0.803626935664924	0.00011162566664	0.229759906903514	0.047952187211211	0.253535544929786	0.441634533517506	0.879482282533433	0.001240285184884	0.519845092944868	0.63936249614948	0.564981715720972	8877195.04603757	8664746.15388835	1.02451876701014	4	UDP-sulfoquinovose synthase *(SQD1)	Lipid metabolism.galactolipid and sulfolipid biosynthesis.UDP-sulfoquinovose synthase *(SQD1)	Lipid metabolism	Lipid metabolism.galactolipid and sulfolipid biosynthesis	Zm00001d009967_P001 pep chromosome:B73_RefGen_v4:8:92806471:92809519:-1 gene:Zm00001d009967 transcript:Zm00001d009967_T001 gene_biotype:protein_coding transcript_biotype:protein_coding description:UDP-sulfoquinovose synthase chloroplastic	description:UDP-sulfoquinovose synthase chloroplastic
127	zm00001d010056_p001	2.10522292957151E-05	0.408937879260242	0.154869297772503	0.991372740557951	0.640434315265879	0.761268625931904	9.05472227772694E-05	0.531768159803183	0.370790312379779	0.99481153736374	0.977869838482085	0.905118574563527	3674764.01347442	5169754.4728142	0.710819833475385	6	pyrroline-5-carboxylate synthetase	Amino acid metabolism.glutamate group amino acid biosynthesis.glutamate-derived amino acids.proline.main pathway.pyrroline-5-carboxylate synthetase	Amino acid metabolism	Amino acid metabolism.glutamate group amino acid biosynthesis	Zm00001d010056_P001 pep chromosome:B73_RefGen_v4:8:97510673:97521411:1 gene:Zm00001d010056 transcript:Zm00001d010056_T001 gene_biotype:protein_coding transcript_biotype:protein_coding gene_symbol:proline responding1 description: proline responding1	gene_symbol:proline responding1 description: proline responding1
128	zm00001d010190_p002	0.205497713980029	0.323936960121237	0.515948845683605	0.796155866908529	0.127532179327586	0.980755938433957	0.273541050223	0.447581292050069	0.750471048267061	0.90343928159833	0.815870157748933	0.991914981981246	5468992.3039176	5978473.87840879	0.914780663953191	4	prephenate aminotransferase *(PPA-AT)	Amino acid metabolism.shikimate group amino acid biosynthesis.phenylalanine and tyrosine.prephenate aminotransferase *(PPA-AT)	Amino acid metabolism	Amino acid metabolism.shikimate group amino acid biosynthesis	Zm00001d010190_P002 pep chromosome:B73_RefGen_v4:8:103456064:103460587:1 gene:Zm00001d010190 transcript:Zm00001d010190_T002 gene_biotype:protein_coding transcript_biotype:protein_coding gene_symbol:glutamate-oxaloacetate transaminase5 description: glutamate-oxaloacetate transaminase5	gene_symbol:glutamate-oxaloacetate transaminase5 description: glutamate-oxaloacetate transaminase5
129	zm00001d010406_p002	0.452553264963843	2.40955293725678E-11	2.54124923519116E-05	0.31347797308326	0.2416132037755	0.169619436354386	0.535565994040051	1.92764234980542E-09	0.000363035605027	0.587081857251474	0.941295286890802	0.477244249188229	14335458.2110214	14671166.829244	0.977117796959858	8	component *(MCM6) of MCM replicative DNA helicase complex	Cell division.DNA replication.preinitiation.MCM replicative DNA helicase complex.component *(MCM6)	Cell division	Cell division.DNA replication	Zm00001d010406_P002 pep chromosome:B73_RefGen_v4:8:113202370:113208725:-1 gene:Zm00001d010406 transcript:Zm00001d010406_T002 gene_biotype:protein_coding transcript_biotype:protein_coding gene_symbol:minichromosome maintenance6 description:Minichromosome maintenance protein	gene_symbol:minichromosome maintenance6 description:Minichromosome maintenance protein
130	zm00001d010500_p001	0.013089989957413	0.110653915407966	0.405899530338454	0.845354742197487	0.846018601621452	0.872096043268874	0.02418473895134	0.197320128676868	0.657327174637173	0.932179020667535	0.97872849329482	0.953021690845012	12133596.4212426	10228243.7264821	1.18628346622473	2	pre-60S ribosomal-subunit proteome export factor *(ARX1)	Protein biosynthesis.ribosome biogenesis.large ribosomal subunit (LSU).LSU processome.pre-60S ribosomal subunit nuclear export.export factor *(ARX1)	Protein biosynthesis	Protein biosynthesis.ribosome biogenesis	Zm00001d010500_P001 pep chromosome:B73_RefGen_v4:8:118163693:118167143:1 gene:Zm00001d010500 transcript:Zm00001d010500_T001 gene_biotype:protein_coding transcript_biotype:protein_coding description:ERBB-3 BINDING PROTEIN 1	description:ERBB-3 BINDING PROTEIN 1
131	zm00001d010523_p001	0.031768616419109	3.27794750620784E-07	0.001201609743151	0.673355958965095	0.275299155117818	0.03486986815282	0.052727994056612	6.24370953563399E-06	0.009243151870392	0.836467029770305	0.950727532906463	0.206380064282917	19818745.1865038	21570069.6255187	0.918807659436436	2	sucrose-phosphate phosphatase	Carbohydrate metabolism.sucrose metabolism.biosynthesis.sucrose-phosphate phosphatase	Carbohydrate metabolism	Carbohydrate metabolism.sucrose metabolism	Zm00001d010523_P001 pep chromosome:B73_RefGen_v4:8:119143166:119149436:-1 gene:Zm00001d010523 transcript:Zm00001d010523_T001 gene_biotype:protein_coding transcript_biotype:protein_coding gene_symbol:sucrose-phosphatase1 description:Sucrose-phosphatase 1	gene_symbol:sucrose-phosphatase1 description:Sucrose-phosphatase 1
132	zm00001d010528_p001	0.022325730615896	0.000157203728023	1.88601258783356E-06	0.021692615905301	0.25162186218071	0.000233687372067	0.03865927379376	0.000941584935819	4.80699213344401E-05	0.182674660255167	0.949768713757709	0.006676782059061	19749093.5705481	19468256.2122515	1.01442539872266	3	component *(eL36) of large ribosomal-subunit (LSU) proteome	Protein biosynthesis.ribosome biogenesis.large ribosomal subunit (LSU).LSU proteome.component *(eL36)	Protein biosynthesis	Protein biosynthesis.ribosome biogenesis	Zm00001d010528_P001 pep chromosome:B73_RefGen_v4:8:119336634:119338365:1 gene:Zm00001d010528 transcript:Zm00001d010528_T001 gene_biotype:protein_coding transcript_biotype:protein_coding description:60S ribosomal protein L36	description:60S ribosomal protein L36
133	zm00001d010566_p001	0.55774342763549	6.87515207417202E-05	8.42135889833464E-05	0.022537195662601	0.725003728672829	0.001190675643767	0.629706724738341	0.000478271448638	0.000976389437488	0.185485769849779	0.977869838482085	0.020266819468368	8161343.01417545	8410819.07724495	0.970338672039154	3	component *(uS12) of small ribosomal-subunit (SSU) proteome	Protein biosynthesis.ribosome biogenesis.small ribosomal subunit (SSU).SSU proteome.component *(uS12)	Protein biosynthesis	Protein biosynthesis.ribosome biogenesis	Zm00001d010566_P001 pep chromosome:B73_RefGen_v4:8:120517493:120519263:1 gene:Zm00001d010566 transcript:Zm00001d010566_T001 gene_biotype:protein_coding transcript_biotype:protein_coding description:40S ribosomal protein S23-2	description:40S ribosomal protein S23-2
134	zm00001d010603_p001	0.0010020588838	0.062699759381352	0.555331353633099	0.240755609472428	0.416124684621368	0.854182089311959	0.002672157023466	0.125086801758308	0.782828916480199	0.527617128806199	0.977869838482085	0.94565251930343	17909472.2078106	14946869.1983611	1.19820893393343	7	B-G-class Rab-GDF protein	Vesicle trafficking.multi-pathway trafficking regulation.vesicle tethering.RAB-GTPase membrane association.RAB-GDI displacement factor (GDF) activities.B-G-class Rab-GDF protein	Vesicle trafficking	Vesicle trafficking.multi-pathway trafficking regulation	Zm00001d010603_P001 pep chromosome:B73_RefGen_v4:8:121650264:121651332:1 gene:Zm00001d010603 transcript:Zm00001d010603_T001 gene_biotype:protein_coding transcript_biotype:protein_coding description:PRA1 family protein B4	description:PRA1 family protein B4
135	zm00001d010611_p001	0.06567022715129	2.68043473121332E-17	6.09104237404116E-07	0.434471614098449	0.801276352246472	0.616854723390888	0.101031118694292	1.07217389248533E-14	2.03034745801372E-05	0.680190393891897	0.977869838482085	0.834276367830927	12393663.6126479	11714363.5586712	1.05798864364884	8	component *(MCM3) of MCM replicative DNA helicase complex	Cell division.DNA replication.preinitiation.MCM replicative DNA helicase complex.component *(MCM3)	Cell division	Cell division.DNA replication	Zm00001d010611_P001 pep chromosome:B73_RefGen_v4:8:121835234:121840580:1 gene:Zm00001d010611 transcript:Zm00001d010611_T001 gene_biotype:protein_coding transcript_biotype:protein_coding description:Putative mini-chromosome maintenance (MCM) complex protein family	description:Putative mini-chromosome maintenance (MCM) complex protein family
136	zm00001d010728_p005	9.7294462813629E-09	0.000313781107849	0.218068454096645	0.97772592902794	0.421930752522718	0.978081382350672	1.41519218638006E-07	0.001663472137415	0.452171096133491	0.990102206610572	0.977869838482085	0.990462159342453	7292222.64968111	15102520.2079532	0.482848064380734	6	not classified	not assigned.not annotated	not assigned	not assigned.not annotated	Zm00001d010728_P005 pep chromosome:B73_RefGen_v4:8:126076102:126078329:1 gene:Zm00001d010728 transcript:Zm00001d010728_T005 gene_biotype:protein_coding transcript_biotype:protein_coding description:PLASMODESMATA CALLOSE-BINDING PROTEIN 2	description:PLASMODESMATA CALLOSE-BINDING PROTEIN 2
137	zm00001d011034_p001	0.004712381150232	0.000486752050767	0.015883484235835	0.063340060700705	0.930101730530912	0.154365045415238	0.010079959679641	0.002374400247645	0.072197655617431	0.27995606939538	0.992551089251393	0.462972638760872	103259704.477827	120423839.302258	0.857468961927466	2	dehydroascorbate reductase *(DHAR)	Redox homeostasis.ascorbate-based redox regulation.dehydroascorbate reductase *(DHAR)	Redox homeostasis	Redox homeostasis.ascorbate-based redox regulation	Zm00001d011034_P001 pep chromosome:B73_RefGen_v4:8:137153416:137156543:1 gene:Zm00001d011034 transcript:Zm00001d011034_T001 gene_biotype:protein_coding transcript_biotype:protein_coding description: dehydroascorbate reductase like1	description: dehydroascorbate reductase like1
138	zm00001d011036_p001	5.06733881387248E-05	0.012094981362036	1.34164671805233E-11	7.11618247416824E-05	0.209446502696483	2.77363264008866E-05	0.000191220332599	0.032579074375856	2.68329343610465E-09	0.007116182474168	0.88191823998012	0.001849088426726	72501727.7146227	71137298.1879101	1.01918022699019	2	Globulin-type seed storage protein	Protein homeostasis.protein storage.seed storage protein activities.11S globulin family.Globulin-type seed storage protein	Protein homeostasis	Protein homeostasis.protein storage	Zm00001d011036_P001 pep chromosome:B73_RefGen_v4:8:137160033:137161708:1 gene:Zm00001d011036 transcript:Zm00001d011036_T001 gene_biotype:protein_coding transcript_biotype:protein_coding description:Legumin-like protein%3B Putative rmlC-like cupins superfamily protein	description:Legumin-like protein%3B Putative rmlC-like cupins superfamily protein
139	zm00001d011086_p007	1.89256916084511E-11	0.998631548148529	0.379597519411505	0.642527589248022	0.394028022229653	0.833161917876088	6.88206967580041E-10	0.999389501682553	0.643859625707222	0.820573796838794	0.977869838482085	0.943681680598164	106798372.655785	154977860.46412	0.689120190044891	6	actin filament protein	Cytoskeleton organisation.microfilament network.actin filament protein	Cytoskeleton organisation	Cytoskeleton organisation.microfilament network	Zm00001d011086_P007 pep chromosome:B73_RefGen_v4:8:138468516:138470071:1 gene:Zm00001d011086 transcript:Zm00001d011086_T007 gene_biotype:protein_coding transcript_biotype:protein_coding description:Actin-7	description:Actin-7
140	zm00001d011099_p002	0.613582805129436	0.165847750696387	0.825045269902847	0.161707105291132	0.447387678177788	0.719650080807637	0.679804893126934	0.265888177469157	0.935783488916724	0.43876486874645	0.977869838482085	0.891207530411935	5142923.08000349	5260603.17354033	0.977629923859542	3	methionine S-methyltransferase	Amino acid metabolism.aspartate group amino acid biosynthesis.aspartate-derived amino acids.methionine.S-methylmethionine cycle.methionine S-methyltransferase	Amino acid metabolism	Amino acid metabolism.aspartate group amino acid biosynthesis	Zm00001d011099_P002 pep chromosome:B73_RefGen_v4:8:139011948:139022296:1 gene:Zm00001d011099 transcript:Zm00001d011099_T002 gene_biotype:protein_coding transcript_biotype:protein_coding description:Methionine S-methyltransferase	description:Methionine S-methyltransferase
141	zm00001d011125_p001	8.48221963928281E-05	0.172896547154996	0.109067879503328	0.077351580672054	0.089257861898582	0.19262667029909	0.000289990415018	0.274438963738089	0.296783345587288	0.306840127600141	0.741643063615114	0.493323815054389	20426730.1765528	24243559.6635339	0.842563157393003	6	not classified	not assigned.not annotated	not assigned	not assigned.not annotated	Zm00001d011125_P001 pep chromosome:B73_RefGen_v4:8:139738103:139742326:1 gene:Zm00001d011125 transcript:Zm00001d011125_T001 gene_biotype:protein_coding transcript_biotype:protein_coding description:Putative USP family protein	description:Putative USP family protein
142	zm00001d011139_p004	0.006495548324325	9.97087330230204E-06	0.492845114920384	0.582473331328323	0.523863213556531	0.832928722803504	0.01325622107005	0.000106355981891	0.734219910495916	0.791774242709874	0.977869838482085	0.943681680598164	10455819.8028087	8845641.49215777	1.18203069976083	8	HD2-type histone deacetylase *(HD2/HDT)	Chromatin organisation.post-translational histone modification.histone acetylation.HD2-type histone deacetylase *(HD2/HDT)	Chromatin organisation	Chromatin organisation.post-translational histone modification	Zm00001d011139_P004 pep chromosome:B73_RefGen_v4:8:140120555:140123091:1 gene:Zm00001d011139 transcript:Zm00001d011139_T004 gene_biotype:protein_coding transcript_biotype:protein_coding gene_symbol:histone deacetylase102 description: histone deacetylase102	gene_symbol:histone deacetylase102 description: histone deacetylase102
143	zm00001d011162_p002	0.001618840191629	0.091129556086967	0.937949197085309	0.167864296649838	0.515327012203837	0.155933090353612	0.004137610713429	0.16906621964203	0.97703041363053	0.441887266527685	0.977869838482085	0.462972638760872	15217913.8493529	10753988.9984955	1.41509479426489	1	D-class RAB GTPase	Vesicle trafficking.multi-pathway trafficking regulation.vesicle tethering.RAB-GTPase activities.D-class RAB GTPase	Vesicle trafficking	Vesicle trafficking.multi-pathway trafficking regulation	Zm00001d011162_P002 pep chromosome:B73_RefGen_v4:8:141382367:141385399:-1 gene:Zm00001d011162 transcript:Zm00001d011162_T002 gene_biotype:protein_coding transcript_biotype:protein_coding gene_symbol:ras-related protein RIC1 description:Ras-related protein RABD2c	gene_symbol:ras-related protein RIC1 description:Ras-related protein RABD2c
144	zm00001d011192_p001	0.163653188365905	0.711490349320066	0.88081294802847	0.879647526622659	0.034526753351302	0.39310968301622	0.224182449816309	0.807364935398656	0.959242497593129	0.945213099216263	0.609473122624308	0.692475803992981	33501923.2161402	22808430.4557233	1.46883948376788	1	large subunit of carbamoyl phosphate synthetase heterodimer	Amino acid metabolism.glutamate group amino acid biosynthesis.glutamate-derived amino acids.arginine.carbamoyl phosphate synthetase heterodimer.large subunit	Amino acid metabolism	Amino acid metabolism.glutamate group amino acid biosynthesis	Zm00001d011192_P001 pep chromosome:B73_RefGen_v4:8:142592861:142598233:1 gene:Zm00001d011192 transcript:Zm00001d011192_T001 gene_biotype:protein_coding transcript_biotype:protein_coding description:Carbamoyl-phosphate synthase large chain chloroplastic	description:Carbamoyl-phosphate synthase large chain chloroplastic
145	zm00001d011336_p001	0.58039398303777	0.557415576848066	0.026663723865331	0.150053982382793	0.190321131879088	0.141699293015888	0.649391869133169	0.672597981113805	0.109941077507718	0.419731419252567	0.865096053995856	0.451581334323625	21830974.7889629	22089363.7239514	0.988302563250911	8	regulatory protein *(UBA1/2) of UBP1 activity	RNA processing.RNA homeostasis.mRNA stress granule formation.regulatory protein *(UBA1/2) of UBP1 activity	RNA processing	RNA processing.RNA homeostasis	Zm00001d011336_P001 pep chromosome:B73_RefGen_v4:8:147228068:147231715:-1 gene:Zm00001d011336 transcript:Zm00001d011336_T001 gene_biotype:protein_coding transcript_biotype:protein_coding description:UBP1-associated protein 2C	description:UBP1-associated protein 2C
146	zm00001d011349_p001	0.045781778972531	0.035878503117985	0.368424946210963	0.992324508520331	0.53491496325925	0.401454928479085	0.072382259245108	0.078853853006561	0.640739036888631	0.99481153736374	0.977869838482085	0.696667988683878	13490486.6091383	14956390.2869507	0.901988136864058	6	EC_2.3 acyltransferase	Enzyme classification.EC_2 transferases.EC_2.3 acyltransferase	Enzyme classification	Enzyme classification.EC_2 transferases	Zm00001d011349_P001 pep chromosome:B73_RefGen_v4:8:147535376:147539282:-1 gene:Zm00001d011349 transcript:Zm00001d011349_T001 gene_biotype:protein_coding transcript_biotype:protein_coding description:HXXXD-type acyl-transferase family protein	description:HXXXD-type acyl-transferase family protein
147	zm00001d011474_p001	4.20461364725487E-05	0.411106108893549	0.075671513237519	0.865253665219939	0.628758819959019	0.739688969283165	0.000164077205267	0.531768159803183	0.230179507946826	0.943381458853245	0.977869838482085	0.896360220347412	9790863.40557977	13745208.1873688	0.712311030296153	6	GTPase *(Ran)	Protein translocation.nucleus.nucleocytoplasmic transport.RAN GTPase cycle.GTPase *(Ran)	Protein translocation	Protein translocation.nucleus	Zm00001d011474_P001 pep chromosome:B73_RefGen_v4:8:151593900:151596896:-1 gene:Zm00001d011474 transcript:Zm00001d011474_T001 gene_biotype:protein_coding transcript_biotype:protein_coding description:Ran GTP binding protein	description:Ran GTP binding protein
148	zm00001d011487_p001	0.012381738112071	0.106773420689555	0.227599217524479	0.144866247701627	0.90865557118669	0.953666699899592	0.023035791836412	0.192818818401002	0.463069727647555	0.413363521728723	0.991125785998721	0.983265694685004	6669381.3583724	7930622.00876924	0.840965733961065	6	EC_1.1 oxidoreductase acting on CH-OH group of donor	Enzyme classification.EC_1 oxidoreductases.EC_1.1 oxidoreductase acting on CH-OH group of donor	Enzyme classification	Enzyme classification.EC_1 oxidoreductases	Zm00001d011487_P001 pep chromosome:B73_RefGen_v4:8:152072966:152077705:-1 gene:Zm00001d011487 transcript:Zm00001d011487_T001 gene_biotype:protein_coding transcript_biotype:protein_coding gene_symbol:isocitrate dehydrogenase1 description: isocitrate dehydrogenase1	gene_symbol:isocitrate dehydrogenase1 description: isocitrate dehydrogenase1
149	zm00001d011581_p001	6.5241858034201E-07	0.001901704625226	0.802730429044711	0.415236347199819	0.580287911984448	0.67106761039489	4.01488357133544E-06	0.006822258745204	0.925631322035108	0.665773668435682	0.977869838482085	0.871516377136221	62605416.936744	86145806.7522312	0.72673783318098	6	type-2 peroxiredoxin *(PrxII)	Redox homeostasis.thiol-based redox regulation.peroxiredoxin activities.type-2 peroxiredoxin *(PrxII)	Redox homeostasis	Redox homeostasis.thiol-based redox regulation	Zm00001d011581_P001 pep chromosome:B73_RefGen_v4:8:154934544:154938908:-1 gene:Zm00001d011581 transcript:Zm00001d011581_T001 gene_biotype:protein_coding transcript_biotype:protein_coding description:Peroxiredoxin-2B	description:Peroxiredoxin-2B
150	zm00001d011705_p001	0.006560628534531	1.19246438696388E-06	0.026959805364842	0.326456564720668	0.165783670857506	0.065214168542238	0.013354969027034	1.94688063177776E-05	0.110040021897313	0.593557390401214	0.828918354287528	0.291459971138491	22045293.1950048	20227043.3906994	1.08989202075581	8	component *(CAF1c/MSI) of CAF1 histone chaperone complex	Chromatin organisation.histone chaperone activities.CAF1 histone chaperone complex.component *(CAF1c/MSI)	Chromatin organisation	Chromatin organisation.histone chaperone activities	Zm00001d011705_P001 pep chromosome:B73_RefGen_v4:8:159247250:159252699:1 gene:Zm00001d011705 transcript:Zm00001d011705_T001 gene_biotype:protein_coding transcript_biotype:protein_coding description:WD-40 repeat-containing protein MSI4	description:WD-40 repeat-containing protein MSI4
151	zm00001d011732_p001	0.48806657412056	0.109911262949722	0.916380857277451	0.694209555123841	0.955365300416524	0.904438133255978	0.571621047840143	0.197150247443448	0.972147167080385	0.849186000151487	0.992551089251393	0.964734008806376	44050265.3293137	46933813.7781267	0.938561386414397	2	component *(NQO6/PSST) of NADH dehydrogenase electron output (module Q)	Cellular respiration.oxidative phosphorylation.NADH dehydrogenase complex.module Q (electron output).component *(NQO6/PSST)	Cellular respiration	Cellular respiration.oxidative phosphorylation	Zm00001d011732_P001 pep chromosome:B73_RefGen_v4:8:160220321:160223281:-1 gene:Zm00001d011732 transcript:Zm00001d011732_T001 gene_biotype:protein_coding transcript_biotype:protein_coding gene_symbol:NADH dehydrogenase2 description: NADH dehydrogenase2	gene_symbol:NADH dehydrogenase2 description: NADH dehydrogenase2
152	zm00001d011766_p001	0.00828538900413	0.002079579171653	0.055759564413795	0.552147975347151	0.147762590917146	0.448882345849512	0.016447422340705	0.007264905403154	0.179147194903758	0.766161460622043	0.815870157748933	0.735769307105252	18592568.0883397	20892987.1696629	0.889895156559355	4	not classified	not assigned.not annotated	not assigned	not assigned.not annotated	Zm00001d011766_P001 pep chromosome:B73_RefGen_v4:8:161195803:161197826:-1 gene:Zm00001d011766 transcript:Zm00001d011766_T001 gene_biotype:protein_coding transcript_biotype:protein_coding description:Nucleic acid-binding OB-fold-like protein	description:Nucleic acid-binding OB-fold-like protein
153	zm00001d011816_p001	3.16437486220938E-07	0.718586246818788	0.957139153046114	0.022110958885084	0.71620987636202	0.810394235931178	2.20130425197174E-06	0.81196186081219	0.984204784623253	0.184257990709036	0.977869838482085	0.939587519920206	13289338.2324752	9711912.0075577	1.36835447254193	7	component *(eS10) of small ribosomal-subunit (SSU) proteome	Protein biosynthesis.ribosome biogenesis.small ribosomal subunit (SSU).SSU proteome.component *(eS10)	Protein biosynthesis	Protein biosynthesis.ribosome biogenesis	Zm00001d011816_P001 pep chromosome:B73_RefGen_v4:8:162012206:162014429:1 gene:Zm00001d011816 transcript:Zm00001d011816_T001 gene_biotype:protein_coding transcript_biotype:protein_coding description:40S ribosomal protein S10-1	description:40S ribosomal protein S10-1
154	zm00001d011854_p002	0.266338029152664	4.02999272155057E-05	0.008104301771608	0.042947617950601	0.22354417695957	0.451708046936505	0.346455972881514	0.000309999440119	0.042425796766811	0.243111208203955	0.912279149870527	0.736171332827993	22113727.2925063	20904044.8370153	1.05786834389816	2	villin actin-crosslinking factor	Cytoskeleton organisation.microfilament network.actin polymerisation.villin actin-crosslinking factor	Cytoskeleton organisation	Cytoskeleton organisation.microfilament network	Zm00001d011854_P002 pep chromosome:B73_RefGen_v4:8:162915395:162923330:-1 gene:Zm00001d011854 transcript:Zm00001d011854_T002 gene_biotype:protein_coding transcript_biotype:protein_coding description:Villin-2	description:Villin-2
155	zm00001d011855_p001	8.229337114405E-05	0.345289795727572	0.130497662533149	0.035979304643427	0.240460780667149	0.123606416615229	0.000284998687945	0.468984442414359	0.335685305551509	0.237530754779214	0.941295286890802	0.426229022811134	9534714.03129541	12653775.3259075	0.753507454156701	6	UMP synthase *(UMPS)	Nucleotide metabolism.pyrimidines.de novo biosynthesis.UMP synthase *(UMPS)	Nucleotide metabolism	Nucleotide metabolism.pyrimidines	Zm00001d011855_P001 pep chromosome:B73_RefGen_v4:8:162939768:162944699:-1 gene:Zm00001d011855 transcript:Zm00001d011855_T001 gene_biotype:protein_coding transcript_biotype:protein_coding description:Probable ADP-ribosylation factor GTPase-activating protein AGD11	description:Probable ADP-ribosylation factor GTPase-activating protein AGD11
156	zm00001d011891_p001	1.01018530387761E-08	0.03714523512497	0.981969618154533	0.040256652287974	0.551832653221433	0.598399013962464	1.4431218626823E-07	0.08075051114124	0.990637698012139	0.240330761964851	0.977869838482085	0.819724676660909	18215059.9012227	27572890.8528732	0.660614804534527	6	S-formylglutathione hydrolase *(SFGH)	External stimuli response.toxic compounds.formaldehyde.S-formylglutathione hydrolase *(SFGH)	External stimuli response	External stimuli response.toxic compounds	Zm00001d011891_P001 pep chromosome:B73_RefGen_v4:8:164106171:164115399:-1 gene:Zm00001d011891 transcript:Zm00001d011891_T001 gene_biotype:protein_coding transcript_biotype:protein_coding description:S-formylglutathione hydrolase	description:S-formylglutathione hydrolase
157	zm00001d011965_p001	2.00901882553574E-05	0.892968435625338	0.503338487047734	0.286726598243481	0.354638175549548	0.258667594076943	8.73486445885104E-05	0.937518805397833	0.743212423684338	0.563596206380971	0.958044542571583	0.568233977027713	23304187.3192955	17908467.8675303	1.3012943090206	1	transaldolase	Carbohydrate metabolism.oxidative pentose phosphate pathway.non-oxidative phase.transaldolase	Carbohydrate metabolism	Carbohydrate metabolism.oxidative pentose phosphate pathway	Zm00001d011965_P001 pep chromosome:B73_RefGen_v4:8:165285679:165288425:1 gene:Zm00001d011965 transcript:Zm00001d011965_T001 gene_biotype:protein_coding transcript_biotype:protein_coding description:Aldolase-type TIM barrel family protein	description:Aldolase-type TIM barrel family protein
158	zm00001d012042_p001	0.000897969347956	0.001027320748352	0.266593296769829	0.631596612247445	0.196301237411584	0.354761366889968	0.002402593573127	0.004214649224007	0.517656886931707	0.809739246471083	0.877323966085292	0.670659028537853	39291195.06356	35780370.5716502	1.09812152405966	8	SUMO ubiquitin-fold protein	Protein homeostasis.ubiquitin-proteasome system.ubiquitin-fold protein conjugation.SUMO conjugation (sumoylation).SUMO ubiquitin-fold protein	Protein homeostasis	Protein homeostasis.ubiquitin-proteasome system	Zm00001d012042_P001 pep chromosome:B73_RefGen_v4:8:167077414:167081392:1 gene:Zm00001d012042 transcript:Zm00001d012042_T001 gene_biotype:protein_coding transcript_biotype:protein_coding gene_symbol:small ubiquitin-related modifier1a description:Small ubiquitin-related modifier 2	gene_symbol:small ubiquitin-related modifier1a description:Small ubiquitin-related modifier 2
159	zm00001d012052_p001	0.905114855496689	0.041547621123174	0.000568264883315	0.572629937657197	0.079615865157548	0.050619927244797	0.928322928714553	0.088634925062771	0.005107998951145	0.78462769687186	0.7300246153984	0.256303429087578	149046407.63689	152409310.823058	0.977935054177418	4	RNA editing factor *(ORRM3)	RNA processing.organelle machinery.RNA modification.C-to-U RNA editing.RNA editing factor *(ORRM3)	RNA processing	RNA processing.organelle machinery	Zm00001d012052_P001 pep chromosome:B73_RefGen_v4:8:167250646:167252718:-1 gene:Zm00001d012052 transcript:Zm00001d012052_T001 gene_biotype:protein_coding transcript_biotype:protein_coding description:RNA-binding (RRM/RBD/RNP motifs) family protein	description:RNA-binding (RRM/RBD/RNP motifs) family protein
160	zm00001d012103_p001	0.381839488258246	0.000561595901046	0.161790769930217	0.521805032366362	0.698203657086264	0.851773428470157	0.464242538915801	0.002674266195455	0.379567788692592	0.7503410147151	0.977869838482085	0.945102278468967	100708814.176167	106014861.394832	0.949949967873808	2	fructose-bisphosphate aldolase *(FBA)	Cellular respiration.glycolysis.cytosolic glycolysis.fructose-bisphosphate aldolase *(FBA)	Cellular respiration	Cellular respiration.glycolysis	Zm00001d012103_P001 pep chromosome:B73_RefGen_v4:8:168303869:168306204:-1 gene:Zm00001d012103 transcript:Zm00001d012103_T001 gene_biotype:protein_coding transcript_biotype:protein_coding gene_symbol:aldolase2 description: aldolase2	gene_symbol:aldolase2 description: aldolase2
161	zm00001d012161_p001	0.003829358794172	0.00727021194743	0.002816872754504	0.05365782801503	0.637391428791185	0.005129248579837	0.008605300661061	0.021350776581601	0.017882713082051	0.260796262906499	0.977869838482085	0.07206680489412	27167811.3661044	22358200.8827785	1.21511616737599	3	component *(uL18) of large ribosomal-subunit (LSU) proteome	Protein biosynthesis.ribosome biogenesis.large ribosomal subunit (LSU).LSU proteome.component *(uL18)	Protein biosynthesis	Protein biosynthesis.ribosome biogenesis	Zm00001d012161_P001 pep chromosome:B73_RefGen_v4:8:169183712:169186572:-1 gene:Zm00001d012161 transcript:Zm00001d012161_T001 gene_biotype:protein_coding transcript_biotype:protein_coding description: 60S ribosomal protein L5-1 homolog b	description: 60S ribosomal protein L5-1 homolog b
162	zm00001d012407_p004	3.69975817118725E-14	0.086298120761112	0.065263055951552	0.09502627535587	0.897955860527913	0.739615296811019	4.22829505278543E-12	0.161682661847516	0.203947049848601	0.330526175150851	0.991125785998721	0.896360220347412	10132556.4141658	15147628.8024068	0.668920300750688	6	triose-phosphate isomerase	Cellular respiration.glycolysis.cytosolic glycolysis.triose-phosphate isomerase	Cellular respiration	Cellular respiration.glycolysis	Zm00001d012407_P004 pep chromosome:B73_RefGen_v4:8:173978508:173987430:1 gene:Zm00001d012407 transcript:Zm00001d012407_T004 gene_biotype:protein_coding transcript_biotype:protein_coding gene_symbol:triose phosphate isomerase5 description: triose phosphate isomerase5	gene_symbol:triose phosphate isomerase5 description: triose phosphate isomerase5
163	zm00001d012420_p001	0.000163832313177	0.00243923982537	0.001711308225555	0.023272428595648	0.406490361938285	0.700601067630136	0.00052849133283	0.008339281454258	0.012123510114623	0.18722430559414	0.977869838482085	0.882408446201041	65318816.6518572	48369824.3252756	1.35040425643483	7	chaperone *(Hsp70)	Protein homeostasis.protein quality control.cytosolic Hsp70 chaperone system.chaperone *(Hsp70)	Protein homeostasis	Protein homeostasis.protein quality control	Zm00001d012420_P001 pep chromosome:B73_RefGen_v4:8:174179964:174183186:-1 gene:Zm00001d012420 transcript:Zm00001d012420_T001 gene_biotype:protein_coding transcript_biotype:protein_coding gene_symbol:heat shock protein1 description:Heat shock 70 kDa protein	gene_symbol:heat shock protein1 description:Heat shock 70 kDa protein
164	zm00001d012518_p001	0.001280634395334	0.001489637250266	0.910567971721381	0.317024202915796	0.598760108819456	0.229015885795901	0.003381212924975	0.005517175000984	0.972147167080385	0.587081857251474	0.977869838482085	0.535709674376376	19820122.3187413	23709628.6354464	0.835952457269186	4	EC_5.4 intramolecular transferase	Enzyme classification.EC_5 isomerases.EC_5.4 intramolecular transferase	Enzyme classification	Enzyme classification.EC_5 isomerases	Zm00001d012518_P001 pep chromosome:B73_RefGen_v4:8:176004430:176008993:-1 gene:Zm00001d012518 transcript:Zm00001d012518_T001 gene_biotype:protein_coding transcript_biotype:protein_coding gene_symbol:phosphoglycerate mutase1 description:2%2C3-bisphosphoglycerate-independent phosphoglycerate mutase	gene_symbol:phosphoglycerate mutase1 description:2%2C3-bisphosphoglycerate-independent phosphoglycerate mutase
165	zm00001d012546_p001	2.05083745687087E-07	0.336210318261797	0.311694257692618	0.172069208001048	0.84979002051911	0.603273338876286	1.53333641635205E-06	0.462142472504418	0.575878536152644	0.448388815637911	0.979065027652075	0.822405538194944	7424082.70357264	10305651.8025509	0.720389437350777	6	alpha-type-7 component *(PAG) of 26S proteasome	Protein homeostasis.ubiquitin-proteasome system.26S proteasome.20S core particle.alpha-type components.alpha-type-7 component *(PAG)	Protein homeostasis	Protein homeostasis.ubiquitin-proteasome system	Zm00001d012546_P001 pep chromosome:B73_RefGen_v4:8:176436045:176439612:-1 gene:Zm00001d012546 transcript:Zm00001d012546_T001 gene_biotype:protein_coding transcript_biotype:protein_coding description:Proteasome subunit alpha type-3	description:Proteasome subunit alpha type-3
166	zm00001d012675_p001	0.41979438021009	0.887479617560207	0.472034060797032	0.361684207562991	0.768399633015321	0.190803591756976	0.501996269309525	0.934575015008405	0.720847604175265	0.623900921599786	0.977869838482085	0.493323815054389	60955072.0735606	69654888.6059195	0.875101134945759	5	class phi glutathione S-transferase	Redox homeostasis.glutathione-based redox regulation.glutathione S-transferase activities.class phi glutathione S-transferase	Redox homeostasis	Redox homeostasis.glutathione-based redox regulation	Zm00001d012675_P001 pep chromosome:B73_RefGen_v4:8:178411857:178414647:1 gene:Zm00001d012675 transcript:Zm00001d012675_T001 gene_biotype:protein_coding transcript_biotype:protein_coding gene_symbol:glutathione-S-transferase1 description:Glutathione S-transferase 1	gene_symbol:glutathione-S-transferase1 description:Glutathione S-transferase 1
167	zm00001d012702_p003	9.27172005360854E-05	0.003147373808224	0.61909038038519	0.442903302959937	0.139666744458715	0.346617970185813	0.000313829484907	0.01036172447152	0.821658740026126	0.68534360225909	0.815870157748933	0.661800420402507	43913060.0724092	31061996.4589543	1.41372304032152	1	PEP carboxylase *(PPC)	Photosynthesis.CAM/C4 photosynthesis.phosphoenolpyruvate (PEP) carboxylase activity.PEP carboxylase *(PPC)	Photosynthesis	Photosynthesis.CAM/C4 photosynthesis	Zm00001d012702_P003 pep chromosome:B73_RefGen_v4:8:178935010:178947928:1 gene:Zm00001d012702 transcript:Zm00001d012702_T003 gene_biotype:protein_coding transcript_biotype:protein_coding description:Phosphoenolpyruvate carboxylase 3	description:Phosphoenolpyruvate carboxylase 3
168	zm00001d012837_p001	0.005793683417973	0.001114030459181	4.42972641807326E-06	0.016351730543438	0.276889259368814	0.003374396518327	0.012070173787444	0.004446575294859	9.08661829348361E-05	0.168330243014457	0.950727532906463	0.050934287069083	48580652.7194298	38330677.9347061	1.26740917033045	3	histone *(H2A)	Chromatin organisation.chromatin structure.DNA wrapping.histone *(H2A)	Chromatin organisation	Chromatin organisation.chromatin structure	Zm00001d012837_P001 pep chromosome:B73_RefGen_v4:5:975110:975562:1 gene:Zm00001d012837 transcript:Zm00001d012837_T001 gene_biotype:protein_coding transcript_biotype:protein_coding description:Histone H2A	description:Histone H2A
169	zm00001d012857_p001	0.213007838961654	0.029576089342786	0.154159627970867	0.711190211496972	0.080302707693824	0.815865349032216	0.281663258131113	0.067932912657974	0.370790312379779	0.856855676502376	0.7300246153984	0.94183590075869	6516395.19658759	7305763.16767122	0.89195270186465	5	component *(NRP-ABCDE8) of RNA polymerase complexes	RNA biosynthesis.DNA-dependent RNA polymerase complexes.RNA polymerase I/II/III/IV/V shared components.component *(NRP-ABCDE8)	RNA biosynthesis	RNA biosynthesis.DNA-dependent RNA polymerase complexes	Zm00001d012857_P001 pep chromosome:B73_RefGen_v4:5:1163084:1165592:1 gene:Zm00001d012857 transcript:Zm00001d012857_T001 gene_biotype:protein_coding transcript_biotype:protein_coding description:DNA-directed RNA polymerases II IV and V subunit 8B	description:DNA-directed RNA polymerases II IV and V subunit 8B
170	zm00001d012878_p001	4.32063886641991E-05	0.101521731787897	0.000680437813123	0.005393577081541	0.433502027053678	0.007795753854997	0.000166981212229	0.18585214057281	0.005790960111688	0.116617882844126	0.977869838482085	0.094493986121178	29530050.3564273	22419571.9599959	1.31715495769138	3	component *(eS4) of small ribosomal-subunit (SSU) proteome	Protein biosynthesis.ribosome biogenesis.small ribosomal subunit (SSU).SSU proteome.component *(eS4)	Protein biosynthesis	Protein biosynthesis.ribosome biogenesis	Zm00001d012878_P001 pep chromosome:B73_RefGen_v4:5:1531936:1534668:1 gene:Zm00001d012878 transcript:Zm00001d012878_T001 gene_biotype:protein_coding transcript_biotype:protein_coding gene_symbol:ribosomal protein S4 description: ribosomal protein S4	gene_symbol:ribosomal protein S4 description: ribosomal protein S4
171	zm00001d013015_p001	1.46970796297563E-11	0.011444963782455	0.963603003265804	0.893527127079375	0.915645157395121	0.941087257522197	6.51035466682352E-10	0.031037189918521	0.984524141267744	0.952960478709055	0.991226151442621	0.978066110462874	13280721.9957238	26782412.667777	0.495874742894333	6	xanthoxin oxidase *(ABA2)	Phytohormone action.abscisic acid.biosynthesis.xanthoxin oxidase *(ABA2)	Phytohormone action	Phytohormone action.abscisic acid	Zm00001d013015_P001 pep chromosome:B73_RefGen_v4:5:3231369:3233042:-1 gene:Zm00001d013015 transcript:Zm00001d013015_T001 gene_biotype:protein_coding transcript_biotype:protein_coding gene_symbol:short chain alcohol dehydrogenase1 description: short chain alcohol dehydrogenase1	gene_symbol:short chain alcohol dehydrogenase1 description: short chain alcohol dehydrogenase1
172	zm00001d013019_p002	0.027494170678836	0.062644630421426	0.831015225211567	0.241134672337456	0.581548761863082	0.465372449000402	0.046305971669619	0.125086801758308	0.939000254476347	0.527617128806199	0.977869838482085	0.740596255976754	3314367.98496641	2844900.92699173	1.16502052972056	8	regulatory GTPase (MIRO) of mitochondrion fission	Cell division.mitochondrion/peroxisome binary fission.regulatory GTPase *(MIRO)	Cell division	Cell division.mitochondrion/peroxisome binary fission	Zm00001d013019_P002 pep chromosome:B73_RefGen_v4:5:3281413:3292711:1 gene:Zm00001d013019 transcript:Zm00001d013019_T002 gene_biotype:protein_coding transcript_biotype:protein_coding description:Mitochondrial Rho GTPase	description:Mitochondrial Rho GTPase
173	zm00001d013047_p002	0.520504611149525	0.539493119901792	0.800629117630205	0.235229904557553	0.726847253553242	0.540354761464543	0.597422796154405	0.656917040976307	0.925582794948214	0.519845092944868	0.977869838482085	0.780295684425333	11667562.4792443	11377989.4651965	1.0254502796767	5	catalytic component *(PP2A-phosphatase) of TTP preprophase band formation complex	Cell division.cytokinesis.preprophase microtubule organization.TON1-TRM-PP2A (TTP) preprophase band formation complex.PP2A-phosphatase subcomplex.catalytic component *(PP2A-C)	Cell division	Cell division.cytokinesis	Zm00001d013047_P002 pep chromosome:B73_RefGen_v4:5:3751294:3758135:-1 gene:Zm00001d013047 transcript:Zm00001d013047_T002 gene_biotype:protein_coding transcript_biotype:protein_coding description:Serine/threonine-protein phosphatase	description:Serine/threonine-protein phosphatase
174	zm00001d013086_p001	0.003429141208387	0.886092492282216	0.90201491312434	0.145193937007214	0.895385788098391	0.101000658573308	0.007838037047742	0.934575015008405	0.968176345042164	0.413363521728723	0.991125785998721	0.389538343762136	181851935.84134	143976698.755696	1.26306504742071	7	component *(uS13) of small ribosomal-subunit (SSU) proteome	Protein biosynthesis.ribosome biogenesis.small ribosomal subunit (SSU).SSU proteome.component *(uS13)	Protein biosynthesis	Protein biosynthesis.ribosome biogenesis	Zm00001d013086_P001 pep chromosome:B73_RefGen_v4:5:4528425:4530419:1 gene:Zm00001d013086 transcript:Zm00001d013086_T001 gene_biotype:protein_coding transcript_biotype:protein_coding description:40S ribosomal protein S18	description:40S ribosomal protein S18
175	zm00001d013159_p001	0.257290322630855	0.863838086744652	0.757435403701203	0.15364463092691	0.344640432618213	0.345410753768729	0.335778561345324	0.922657502531004	0.912572775543618	0.423847257729407	0.958044542571583	0.661800420402507	248249538.835981	259989109.989359	0.954845911992784	2	alpha-Tubulin component *(TUA) of alpha-beta-Tubulin heterodimer	Cytoskeleton organisation.microtubular network.alpha-beta-Tubulin heterodimer.alpha-Tubulin component *(TUA)	Cytoskeleton organisation	Cytoskeleton organisation.microtubular network	Zm00001d013159_P001 pep chromosome:B73_RefGen_v4:5:5560312:5563194:-1 gene:Zm00001d013159 transcript:Zm00001d013159_T001 gene_biotype:protein_coding transcript_biotype:protein_coding gene_symbol:alpha tubulin3 description: alpha tubulin3	gene_symbol:alpha tubulin3 description: alpha tubulin3
176	zm00001d013223_p001	0.011363809551981	0.015172105719285	0.614399400165835	0.102196172086988	0.905909767741433	0.832816143592839	0.021390700333142	0.039027924679832	0.821658740026126	0.338671121457575	0.991125785998721	0.943681680598164	7521261.29027985	9187808.288102	0.818613215952679	6	aspartate-semialdehyde dehydrogenase	Amino acid metabolism.aspartate group amino acid biosynthesis.aspartate-derived amino acids.aspartate-semialdehyde dehydrogenase	Amino acid metabolism	Amino acid metabolism.aspartate group amino acid biosynthesis	Zm00001d013223_P001 pep chromosome:B73_RefGen_v4:5:6720508:6727815:-1 gene:Zm00001d013223 transcript:Zm00001d013223_T001 gene_biotype:protein_coding transcript_biotype:protein_coding description:Retrovirus-related Pol polyprotein LINE-1	description:Retrovirus-related Pol polyprotein LINE-1
177	zm00001d013252_p001	0.032957855483553	7.31373917107476E-08	1.87982069865303E-08	0.021093011579156	0.407245920350547	3.09936123231864E-05	0.054475794187692	1.88741656027736E-06	1.36714232629311E-06	0.182674660255167	0.977869838482085	0.001907299219888	22474631.0343902	19077267.7673719	1.17808437290107	3	component *(uL13) of large ribosomal-subunit (LSU) proteome	Protein biosynthesis.ribosome biogenesis.large ribosomal subunit (LSU).LSU proteome.component *(uL13)	Protein biosynthesis	Protein biosynthesis.ribosome biogenesis	Zm00001d013252_P001 pep chromosome:B73_RefGen_v4:5:7138252:7143092:-1 gene:Zm00001d013252 transcript:Zm00001d013252_T001 gene_biotype:protein_coding transcript_biotype:protein_coding description:60S ribosomal protein L13a-1	description:60S ribosomal protein L13a-1
178	zm00001d013268_p001	0.000447948561561	2.96183702280141E-06	0.579223933776931	0.49715264571178	0.680514384280168	0.110704187933949	0.001312669777467	4.15696424252829E-05	0.797554469916601	0.728578482230213	0.977869838482085	0.40073914184235	9782972.38519936	7383590.85962078	1.32496133266271	8	EC_3.2 glycosylase	Enzyme classification.EC_3 hydrolases.EC_3.2 glycosylase	Enzyme classification	Enzyme classification.EC_3 hydrolases	Zm00001d013268_P001 pep chromosome:B73_RefGen_v4:5:7504215:7506727:-1 gene:Zm00001d013268 transcript:Zm00001d013268_T001 gene_biotype:protein_coding transcript_biotype:protein_coding description:Glycosyl hydrolase family protein	description:Glycosyl hydrolase family protein
179	zm00001d013282_p001	0.000329659941613	0.001614807635643	0.880895152160704	0.764226601644264	0.769731646955126	0.833386997431655	0.000987745143409	0.005872027765973	0.959242497593129	0.88992908488415	0.977869838482085	0.943681680598164	91680842.6507981	74582459.4370029	1.22925475162478	8	component *(eS27) of small ribosomal-subunit (SSU) proteome	Protein biosynthesis.ribosome biogenesis.small ribosomal subunit (SSU).SSU proteome.component *(eS27)	Protein biosynthesis	Protein biosynthesis.ribosome biogenesis	Zm00001d013282_P001 pep chromosome:B73_RefGen_v4:5:7809349:7811556:-1 gene:Zm00001d013282 transcript:Zm00001d013282_T001 gene_biotype:protein_coding transcript_biotype:protein_coding description: ribosomal protein S27c	description: ribosomal protein S27c
180	zm00001d013300_p001	8.48372822892296E-08	0.84112338914487	0.001001863414455	0.247810351009447	0.818505141649272	0.022884798185052	7.62582312712176E-07	0.904433751768677	0.007781463413246	0.538718154368363	0.977869838482085	0.163462844178943	58470947.8519173	38206261.2102987	1.53040224297467	7	histone *(H2A)	Chromatin organisation.chromatin structure.DNA wrapping.histone *(H2A)	Chromatin organisation	Chromatin organisation.chromatin structure	Zm00001d013300_P001 pep chromosome:B73_RefGen_v4:5:8016323:8018368:-1 gene:Zm00001d013300 transcript:Zm00001d013300_T001 gene_biotype:protein_coding transcript_biotype:protein_coding description:Histone H2A	description:Histone H2A
181	zm00001d013410_p003	2.70784643701668E-14	0.518326119755785	0.147512925236567	0.669500910082133	0.180387355334419	0.516877154999308	3.61046191602224E-12	0.639908789821957	0.36422944502856	0.835555543912016	0.853904640636304	0.76960381375543	68473694.1449858	105346319.999677	0.6499865789825	6	actin filament protein	Cytoskeleton organisation.microfilament network.actin filament protein	Cytoskeleton organisation	Cytoskeleton organisation.microfilament network	Zm00001d013410_P003 pep chromosome:B73_RefGen_v4:5:10551605:10552854:-1 gene:Zm00001d013410 transcript:Zm00001d013410_T003 gene_biotype:protein_coding transcript_biotype:protein_coding description:Actin-1	description:Actin-1
182	zm00001d013424_p001	0.888301054440764	0.48069565244023	0.303625145071109	0.120618735232913	0.120923232880533	0.124853723493016	0.914595680247891	0.601809893508896	0.564883990829971	0.376933547602853	0.815870157748933	0.428682312422371	4930782.10586829	4920698.25023626	1.00204927331839	2	component *(NQO3/75kDa) of NADH dehydrogenase electron input (module N)	Cellular respiration.oxidative phosphorylation.NADH dehydrogenase complex.module N (electron input).component *(NQO3/75kDa)	Cellular respiration	Cellular respiration.oxidative phosphorylation	Zm00001d013424_P001 pep chromosome:B73_RefGen_v4:5:11122309:11126118:1 gene:Zm00001d013424 transcript:Zm00001d013424_T001 gene_biotype:protein_coding transcript_biotype:protein_coding description:NADH dehydrogenase [ubiquinone] iron-sulfur protein 1 mitochondrial	description:NADH dehydrogenase [ubiquinone] iron-sulfur protein 1 mitochondrial
183	zm00001d013428_p002	7.15732058265632E-05	0.741981811220149	0.741594113935623	0.618879192100904	0.957813521983515	0.703936178231593	0.000254482509606	0.83018943912744	0.903563406762455	0.805326119576143	0.992551089251393	0.882408446201041	7661892.78794433	5490169.68195039	1.39556575330153	1	cytosolic phosphoglucomutase	Carbohydrate metabolism.sucrose metabolism.biosynthesis.cytosolic phosphoglucomutase	Carbohydrate metabolism	Carbohydrate metabolism.sucrose metabolism	Zm00001d013428_P002 pep chromosome:B73_RefGen_v4:5:11195010:11201017:-1 gene:Zm00001d013428 transcript:Zm00001d013428_T002 gene_biotype:protein_coding transcript_biotype:protein_coding gene_symbol:phosphoglucomutase2 description: phosphoglucomutase2	gene_symbol:phosphoglucomutase2 description: phosphoglucomutase2
184	zm00001d013441_p003	0.129742253722124	0.641742028972953	0.643638355960313	0.208491382900772	0.826751384381087	0.58696779335387	0.183381277345759	0.756102537817912	0.836217137656228	0.490360326506325	0.977869838482085	0.814293213093288	5202743.39317779	4521408.18300253	1.1506909313644	7	subunit alpha of coat protein complex	Vesicle trafficking.retrograde trafficking.Coat protein I (COPI) coatomer machinery.coat protein complex.subunit alpha	Vesicle trafficking	Vesicle trafficking.retrograde trafficking	Zm00001d013441_P003 pep chromosome:B73_RefGen_v4:5:11413528:11418401:-1 gene:Zm00001d013441 transcript:Zm00001d013441_T003 gene_biotype:protein_coding transcript_biotype:protein_coding description:Coatomer subunit alpha-1	description:Coatomer subunit alpha-1
185	zm00001d013493_p001	9.38476460707297E-05	0.024813111192377	0.332630258699221	0.001444997118567	0.012101494100764	0.136168256665214	0.000315454272507	0.059078836172327	0.597986981931185	0.050260769341468	0.574921814005476	0.443167485183663	25060399.6428174	22112579.9291637	1.13330962389268	7	9-lipoxygenase	Redox homeostasis.reactive electrophilic lipid homeostasis.oxylipin generation.9-lipoxygenase	Redox homeostasis	Redox homeostasis.reactive electrophilic lipid homeostasis	Zm00001d013493_P001 pep chromosome:B73_RefGen_v4:5:12701180:12706156:-1 gene:Zm00001d013493 transcript:Zm00001d013493_T001 gene_biotype:protein_coding transcript_biotype:protein_coding gene_symbol:lipoxygenase5 description: lipoxygenase5	gene_symbol:lipoxygenase5 description: lipoxygenase5
186	zm00001d013505_p001	6.46910801042737E-07	0.991726924413748	0.253078966860635	0.281625903344638	0.696019289345932	0.18258932347796	4.01184992894721E-06	0.998933194254816	0.498677767213074	0.562083616658263	0.977869838482085	0.486904862607894	9321912.2045095	13805556.5955301	0.67522900217784	6	beta-type-4 component *(PBD) of 26S proteasome	Protein homeostasis.ubiquitin-proteasome system.26S proteasome.20S core particle.beta-type components.beta-type-4 component *(PBD)	Protein homeostasis	Protein homeostasis.ubiquitin-proteasome system	Zm00001d013505_P001 pep chromosome:B73_RefGen_v4:5:12944261:12947289:1 gene:Zm00001d013505 transcript:Zm00001d013505_T001 gene_biotype:protein_coding transcript_biotype:protein_coding gene_symbol:proteasome component2 description: proteasome component2	gene_symbol:proteasome component2 description: proteasome component2
187	zm00001d013507_p001	0.000342595171573	0.018919270780626	0.028780216467575	0.206382947925726	0.675469174908667	0.302464904694731	0.001015096804659	0.046714248841053	0.114548125244081	0.488480350120062	0.977869838482085	0.608045058119167	9227257.26957463	7000102.19923366	1.31816036494221	1	chaperone *(cpHsc70))	Protein homeostasis.protein quality control.plastidial Hsp70 chaperone system.chaperone *(cpHsc70))	Protein homeostasis	Protein homeostasis.protein quality control	Zm00001d013507_P001 pep chromosome:B73_RefGen_v4:5:12959336:12964908:-1 gene:Zm00001d013507 transcript:Zm00001d013507_T001 gene_biotype:protein_coding transcript_biotype:protein_coding description:Heat shock 70 kDa protein 6 chloroplastic	description:Heat shock 70 kDa protein 6 chloroplastic
188	zm00001d013568_p001	0.067220218468362	0.789021764359523	0.008882944701851	0.836390998584139	0.572448387370699	0.021499590019425	0.103019491905535	0.86740201025782	0.044643273096056	0.925467218350362	0.977869838482085	0.160019374082249	10454877.8202827	8800294.12632241	1.18801459021822	3	not classified	not assigned.not annotated	not assigned	not assigned.not annotated	Zm00001d013568_P001 pep chromosome:B73_RefGen_v4:5:14451040:14451980:-1 gene:Zm00001d013568 transcript:Zm00001d013568_T001 gene_biotype:protein_coding transcript_biotype:protein_coding gene_symbol:responsive to abscisic acid15 description:Glycine-rich RNA-binding%2C abscisic acid-inducible protein	gene_symbol:responsive to abscisic acid15 description:Glycine-rich RNA-binding%2C abscisic acid-inducible protein
189	zm00001d013612_p002	0.003462125977615	0.000198492215179	0.000104216036793	1.30355449398402E-05	0.612782331115552	0.42217955464281	0.007868468130943	0.001141421890799	0.001174265203297	0.001968935074113	0.977869838482085	0.714045758381075	20250393.4757854	21833632.0993421	0.927486246156705	2	beta-Tubulin component *(TUB) of alpha-beta-Tubulin heterodimer	Cytoskeleton organisation.microtubular network.alpha-beta-Tubulin heterodimer.beta-Tubulin component *(TUB)	Cytoskeleton organisation	Cytoskeleton organisation.microtubular network	Zm00001d013612_P002 pep chromosome:B73_RefGen_v4:5:15364344:15368220:-1 gene:Zm00001d013612 transcript:Zm00001d013612_T002 gene_biotype:protein_coding transcript_biotype:protein_coding gene_symbol:beta tubulin4 description:Tubulin beta-4 chain	gene_symbol:beta tubulin4 description:Tubulin beta-4 chain
190	zm00001d013644_p003	0.121825917190854	0.000143524350093	0.216764505725173	0.538571313511345	0.403983365990191	0.392188666418948	0.173726798133126	0.000883226769804	0.451592720260778	0.754347336735669	0.977869838482085	0.692475803992981	50372033.1037142	54996343.8217156	0.915916033745947	3	methyl-tetrahydrofolate-dependent methionine synthase	Amino acid metabolism.aspartate group amino acid biosynthesis.aspartate-derived amino acids.methionine.L-homocysteine S-methyltransferase activities.methyl-tetrahydrofolate-dependent methionine synthase	Amino acid metabolism	Amino acid metabolism.aspartate group amino acid biosynthesis	Zm00001d013644_P003 pep chromosome:B73_RefGen_v4:5:16104795:16110218:-1 gene:Zm00001d013644 transcript:Zm00001d013644_T003 gene_biotype:protein_coding transcript_biotype:protein_coding description:5-methyltetrahydropteroyltriglutamate--homocysteine methyltransferase 1	description:5-methyltetrahydropteroyltriglutamate--homocysteine methyltransferase 1
191	zm00001d013667_p001	0.097845744149534	0.016012800984891	0.328755964527493	0.845952461255788	0.157725351937946	0.247638198125536	0.143101636781768	0.040667431072738	0.593690229395022	0.932179020667535	0.815870157748933	0.554931536415768	5358232.33721691	4996631.63456911	1.07236889350539	8	methylation reader *(MBD10-11)	Chromatin organisation.epigenetic state regulation.DNA methylation regulation.cytosine methylation reader activities.methylation reader *(MBD10-11)	Chromatin organisation	Chromatin organisation.epigenetic state regulation	Zm00001d013667_P001 pep chromosome:B73_RefGen_v4:5:16891018:16894241:1 gene:Zm00001d013667 transcript:Zm00001d013667_T001 gene_biotype:protein_coding transcript_biotype:protein_coding description:Methyl-CpG-binding domain-containing protein 11	description:Methyl-CpG-binding domain-containing protein 11
192	zm00001d013777_p001	0.019425627498033	0.001423813527101	1.31954683217565E-06	0.036817266990778	0.132855558607748	0.000494431280169	0.034457875827996	0.005326411182523	3.90976839163156E-05	0.237530754779214	0.815870157748933	0.010987361781537	67677128.6370222	64576761.8630424	1.04801056424221	3	component *(uL16) of large ribosomal-subunit (LSU) proteome	Protein biosynthesis.ribosome biogenesis.large ribosomal subunit (LSU).LSU proteome.component *(uL16)	Protein biosynthesis	Protein biosynthesis.ribosome biogenesis	Zm00001d013777_P001 pep chromosome:B73_RefGen_v4:5:19923773:19930072:-1 gene:Zm00001d013777 transcript:Zm00001d013777_T001 gene_biotype:protein_coding transcript_biotype:protein_coding gene_symbol:MYB-related-transcription factor 40	gene_symbol:MYB-related-transcription factor 40
193	zm00001d013842_p003	0.001854394280232	0.000373861847724	0.191474201296514	0.157424673292059	0.571897002998337	0.461524204947857	0.00467985938229	0.001917240244739	0.418522844363964	0.431300474772765	0.977869838482085	0.740363899057615	9551364.44630669	8306115.83845772	1.14991948487925	8	chaperone HSCA of mitochondrial ISC system transfer phase	Coenzyme metabolism.iron-sulfur cluster assembly machinery.mitochondrial ISC system.transfer phase.chaperone *(HSCA)	Coenzyme metabolism	Coenzyme metabolism.iron-sulfur cluster assembly machinery	Zm00001d013842_P003 pep chromosome:B73_RefGen_v4:5:22200515:22205969:1 gene:Zm00001d013842 transcript:Zm00001d013842_T003 gene_biotype:protein_coding transcript_biotype:protein_coding description:Heat shock 70 kDa protein	description:Heat shock 70 kDa protein
194	zm00001d013934_p001	1.84847206381717E-07	0.000279946953093	0.532049514224733	0.092898714119132	0.906824951352324	0.356339177820103	1.40835966767022E-06	0.001540855542845	0.761413652464343	0.32476111107637	0.991125785998721	0.670659028537853	31464910.6684703	46382196.8227244	0.678383363097937	6	not classified	not assigned.not annotated	not assigned	not assigned.not annotated	Zm00001d013934_P001 pep chromosome:B73_RefGen_v4:5:25185480:25187200:-1 gene:Zm00001d013934 transcript:Zm00001d013934_T001 gene_biotype:protein_coding transcript_biotype:protein_coding description:soluble epoxide hydrolase	description:soluble epoxide hydrolase
195	zm00001d014073_p001	0.00206411482284	0.108301717880735	0.285917628520514	0.19246052762234	0.607740375937979	0.646849208015915	0.005080898025454	0.195138230415739	0.539467223623611	0.475170067484862	0.977869838482085	0.858174737002873	109368826.23262	130909259.778023	0.83545523378615	6	component *(uL14) of large ribosomal-subunit (LSU) proteome	Protein biosynthesis.ribosome biogenesis.large ribosomal subunit (LSU).LSU proteome.component *(uL14)	Protein biosynthesis	Protein biosynthesis.ribosome biogenesis	Zm00001d014073_P001 pep chromosome:B73_RefGen_v4:5:31562804:31566119:1 gene:Zm00001d014073 transcript:Zm00001d014073_T001 gene_biotype:protein_coding transcript_biotype:protein_coding description:60S ribosomal protein L23	description:60S ribosomal protein L23
196	zm00001d014090_p001	0.071061716150233	0.033250800240862	0.698216613994945	0.232677578417271	0.87814371152932	0.910506560059884	0.1080786557418	0.074720899417667	0.8737130048702	0.519845092944868	0.984447232187372	0.967855762628622	4445086.3594448	5449287.02504562	0.815718889281225	5	chaperone *(Hsp60)	Protein homeostasis.protein quality control.Hsp60 chaperone system.chaperone *(Hsp60)	Protein homeostasis	Protein homeostasis.protein quality control	Zm00001d014090_P001 pep chromosome:B73_RefGen_v4:5:31979596:31985197:-1 gene:Zm00001d014090 transcript:Zm00001d014090_T001 gene_biotype:protein_coding transcript_biotype:protein_coding gene_symbol:chaperonin 1 description: chaperonin 1	gene_symbol:chaperonin 1 description: chaperonin 1
197	zm00001d014093_p002	7.31920040627401E-08	0.359944682191714	0.008113933631653	0.060762335556862	0.535558892381712	0.109965894728424	6.8085585174642E-07	0.48401778828079	0.042425796766811	0.277150242584956	0.977869838482085	0.399875980830632	33161916.6650279	44225915.4793349	0.749829965204977	4	3-ketoacyl-CoA thiolase *(KAT1/2/5)	Lipid metabolism.fatty acid metabolism.fatty acid degradation.core beta-oxidation.3-ketoacyl-CoA thiolase *(KAT1/2/5)	Lipid metabolism	Lipid metabolism.fatty acid metabolism	Zm00001d014093_P002 pep chromosome:B73_RefGen_v4:5:32109606:32113606:-1 gene:Zm00001d014093 transcript:Zm00001d014093_T002 gene_biotype:protein_coding transcript_biotype:protein_coding description:3-ketoacyl-CoA thiolase 2 peroxisomal	description:3-ketoacyl-CoA thiolase 2 peroxisomal
198	zm00001d014124_p001	1.34762621372651E-07	2.07112389971919E-08	0.44999133345915	0.116683599129674	0.736856297966791	0.485647085904682	1.088990879779E-06	6.90374633239729E-07	0.703111458529922	0.368722516956937	0.977869838482085	0.754403240240283	25308190.7361577	30983512.6855258	0.816827678418162	4	platform ATPase CDC48	Protein homeostasis.ubiquitin-proteasome system.membrane-associated protein degradation.CDC48-NPL4-UFD1 chaperone complex.platform ATPase component *(CDC48)	Protein homeostasis	Protein homeostasis.ubiquitin-proteasome system	Zm00001d014124_P001 pep chromosome:B73_RefGen_v4:5:33239071:33244243:-1 gene:Zm00001d014124 transcript:Zm00001d014124_T001 gene_biotype:protein_coding transcript_biotype:protein_coding description:Cell division cycle protein 48	description:Cell division cycle protein 48
199	zm00001d014617_p001	0.190051062888946	0.192745214345762	0.02711676679146	0.098084667715621	0.143667944264072	0.010001334880056	0.254248913563807	0.299410041702154	0.110118849914557	0.333905251797857	0.815870157748933	0.111125943111733	20035218.9459092	17684701.7875904	1.13291245657126	8	EC_2.4 glycosyltransferase	Enzyme classification.EC_2 transferases.EC_2.4 glycosyltransferase	Enzyme classification	Enzyme classification.EC_2 transferases	Zm00001d014617_P001 pep chromosome:B73_RefGen_v4:5:55870950:55872441:-1 gene:Zm00001d014617 transcript:Zm00001d014617_T001 gene_biotype:protein_coding transcript_biotype:protein_coding description:Xyloglucan endotransglucosylase/hydrolase protein 14	description:Xyloglucan endotransglucosylase/hydrolase protein 14
200	zm00001d014673_p001	0.461264991564159	0.207735707934194	0.41745833467204	0.258812526158986	0.574095023371819	0.593678406034904	0.544296890545278	0.316549650185439	0.667933335475263	0.54630612381844	0.977869838482085	0.816052791800555	29541048.5188183	32602953.9835946	0.906085029402028	5	mRNA unwinding factor *(eIF4A))	Protein biosynthesis.translation initiation.mRNA loading.mRNA unwinding factor *(eIF4A))	Protein biosynthesis	Protein biosynthesis.translation initiation	Zm00001d014673_P001 pep chromosome:B73_RefGen_v4:5:58592104:58595583:-1 gene:Zm00001d014673 transcript:Zm00001d014673_T001 gene_biotype:protein_coding transcript_biotype:protein_coding gene_symbol:eucaryotic initiation factor4 description: eucaryotic initiation factor4	gene_symbol:eucaryotic initiation factor4 description: eucaryotic initiation factor4
201	zm00001d014679_p001	0.006098102568047	0.05111063700924	0.283233131322454	0.261338591328387	0.387924600494949	0.418441847436498	0.012638554545176	0.10620392105816	0.53798028458923	0.547614350233535	0.977869838482085	0.712556701081213	55712325.194352	62907780.8471368	0.885618987732704	6	component *(RPP3) of large ribosomal-subunit (LSU) proteome	Protein biosynthesis.ribosome biogenesis.large ribosomal subunit (LSU).LSU proteome.component *(RPP3)	Protein biosynthesis	Protein biosynthesis.ribosome biogenesis	Zm00001d014679_P001 pep chromosome:B73_RefGen_v4:5:58659914:58661357:-1 gene:Zm00001d014679 transcript:Zm00001d014679_T001 gene_biotype:protein_coding transcript_biotype:protein_coding gene_symbol:acidic ribosomal protein P3 description: acidic ribosomal protein P3	gene_symbol:acidic ribosomal protein P3 description: acidic ribosomal protein P3
202	zm00001d014715_p001	0.34080988945548	0.157150510203149	0.020042094209821	0.16791716128052	0.131719846299851	0.020781832016327	0.423366322304944	0.255529284883169	0.087615712392659	0.441887266527685	0.815870157748933	0.160019374082249	49917953.7538802	47233466.9151557	1.05683442300661	2	porphobilinogen synthase *(HEMB)	Coenzyme metabolism.tetrapyrrole biosynthesis.uroporphyrinogen III formation.porphobilinogen synthase *(HEMB)	Coenzyme metabolism	Coenzyme metabolism.tetrapyrrole biosynthesis	Zm00001d014715_P001 pep chromosome:B73_RefGen_v4:5:60297071:60300959:-1 gene:Zm00001d014715 transcript:Zm00001d014715_T001 gene_biotype:protein_coding transcript_biotype:protein_coding description:Delta-aminolevulinic acid dehydratase 1 chloroplastic	description:Delta-aminolevulinic acid dehydratase 1 chloroplastic
203	zm00001d014792_p003	0.014170599351823	0.000271660125768	0.000797465039328	0.591920164149502	0.541987092646158	0.384408680813135	0.025882373245339	0.001509222920931	0.006645541994402	0.792886880960729	0.977869838482085	0.692475803992981	13469604.2729976	12282409.383079	1.09665814360122	2	chaperone *(Hsp90)	Protein homeostasis.protein quality control.Hsp90 chaperone system.chaperone *(Hsp90)	Protein homeostasis	Protein homeostasis.protein quality control	Zm00001d014792_P003 pep chromosome:B73_RefGen_v4:5:63348326:63353480:-1 gene:Zm00001d014792 transcript:Zm00001d014792_T003 gene_biotype:protein_coding transcript_biotype:protein_coding description: shepherd-like1	description: shepherd-like1
204	zm00001d014848_p001	0.899872385972351	0.018550187411343	0.000281612514017	0.774071596251471	0.000368800458734	0.944691594964838	0.92413081999728	0.046204927759813	0.00285177229384	0.893589144301843	0.098140663208987	0.978066110462874	79968426.9457753	72675704.9456061	1.10034607859157	7	catalase	Redox homeostasis.reactive oxygen scavenging.catalase	Redox homeostasis	Redox homeostasis.reactive oxygen scavenging	Zm00001d014848_P001 pep chromosome:B73_RefGen_v4:5:65456721:65461269:1 gene:Zm00001d014848 transcript:Zm00001d014848_T001 gene_biotype:protein_coding transcript_biotype:protein_coding gene_symbol:catalase1 description:Catalase isozyme 1	gene_symbol:catalase1 description:Catalase isozyme 1
205	zm00001d014858_p001	0.000283296138311	0.000162142889072	0.019195558697008	0.442326367790824	0.490433634048096	0.271796674860739	0.000865026376523	0.000960846750058	0.08437608218465	0.68534360225909	0.977869838482085	0.573713297859079	57584362.8128738	47184965.2208065	1.22039642380581	8	DNA bending architectural protein *(HMG-B)	Chromatin organisation.chromatin structure.DNA bending.architectural protein *(HMG-B)	Chromatin organisation	Chromatin organisation.chromatin structure	Zm00001d014858_P001 pep chromosome:B73_RefGen_v4:5:65680729:65683012:-1 gene:Zm00001d014858 transcript:Zm00001d014858_T001 gene_biotype:protein_coding transcript_biotype:protein_coding gene_symbol:high mobility group protein1 description:DNA-binding protein MNB1B	gene_symbol:high mobility group protein1 description:DNA-binding protein MNB1B
206	zm00001d014867_p001	0.003576964070306	0.000281206136569	0.168911687007569	0.193766737052868	0.840094879933545	0.660203964593698	0.008083534622161	0.001540855542845	0.389421756789785	0.475170067484862	0.978276424959005	0.864424176227428	18699735.2883157	15452817.1868875	1.21011819800621	2	EC_2.4 glycosyltransferase	Enzyme classification.EC_2 transferases.EC_2.4 glycosyltransferase	Enzyme classification	Enzyme classification.EC_2 transferases	Zm00001d014867_P001 pep chromosome:B73_RefGen_v4:5:66241452:66267159:-1 gene:Zm00001d014867 transcript:Zm00001d014867_T001 gene_biotype:protein_coding transcript_biotype:protein_coding description:Callose synthase 3	description:Callose synthase 3
207	zm00001d014883_p001	3.20827130019992E-05	2.33208530884149E-05	0.00029851544641	0.580160286341812	0.110985242652949	0.018413452070365	0.000132985338868	0.000202790026856	0.002985154464096	0.791774242709874	0.8071127434071	0.148795572285781	14875205.5747848	18834990.3482769	0.789764438405762	2	not classified	not assigned.not annotated	not assigned	not assigned.not annotated	Zm00001d014883_P001 pep chromosome:B73_RefGen_v4:5:66940918:66941424:-1 gene:Zm00001d014883 transcript:Zm00001d014883_T001 gene_biotype:protein_coding transcript_biotype:protein_coding description:Putative 4-hydroxy-4-methyl-2-oxoglutarate aldolase 2	description:Putative 4-hydroxy-4-methyl-2-oxoglutarate aldolase 2
208	zm00001d014887_p001	3.18624561242966E-05	0.000945421608422	0.992715479798828	0.263229705865549	0.020085545464835	0.553742151276432	0.000132760233851	0.003959881082397	0.997703999797817	0.547614350233535	0.592006517359574	0.792475350663946	26526267.208166	19767248.1789187	1.34193019524365	1	sterol delta24 reductase	Lipid metabolism.phytosterol metabolism.plant sterol pathway.sterol delta24 reductase	Lipid metabolism	Lipid metabolism.phytosterol metabolism	Zm00001d014887_P001 pep chromosome:B73_RefGen_v4:5:67026171:67030023:1 gene:Zm00001d014887 transcript:Zm00001d014887_T001 gene_biotype:protein_coding transcript_biotype:protein_coding gene_symbol:nana plant2 description: nana plant2	gene_symbol:nana plant2 description: nana plant2
209	zm00001d014898_p001	0.288616550816703	0.004839650958055	0.186311058401057	0.568314486636253	0.634946564712554	0.846783235573524	0.369993812902501	0.01500666963738	0.409474853628696	0.782532855953533	0.977869838482085	0.945102278468967	17234070.7010181	17994076.96724	0.957763531432837	2	light chain of clathrin triskelion	Vesicle trafficking.multi-pathway trafficking regulation.clathrin coated vesicle (CCV) machinery.clathrin triskelion structure.light chain	Vesicle trafficking	Vesicle trafficking.multi-pathway trafficking regulation	Zm00001d014898_P001 pep chromosome:B73_RefGen_v4:5:67324193:67326833:1 gene:Zm00001d014898 transcript:Zm00001d014898_T001 gene_biotype:protein_coding transcript_biotype:protein_coding description:Clathrin light chain 2	description:Clathrin light chain 2
210	zm00001d014926_p001	9.44273029602863E-08	0.007865322829161	0.510328392396783	0.122289488967208	0.929246713944345	0.690945707428555	8.30130135914605E-07	0.022715733802631	0.747300654830509	0.380449778816075	0.992551089251393	0.878482903507008	18673386.6142612	12308325.405027	1.51713462228051	1	component *(Sm-D3) of U1/U2/U4/U5-associated Sm accessory ribonucleoprotein complex	RNA processing.pre-RNA splicing.U2-type major spliceosome.U1/U2/U4/U5 snRNP-associated Sm accessory RNP complex.component *(Sm-D3)	RNA processing	RNA processing.pre-RNA splicing	Zm00001d014926_P001 pep chromosome:B73_RefGen_v4:5:68754308:68756389:-1 gene:Zm00001d014926 transcript:Zm00001d014926_T001 gene_biotype:protein_coding transcript_biotype:protein_coding description:Small nuclear ribonucleoprotein SmD3b	description:Small nuclear ribonucleoprotein SmD3b
211	zm00001d014944_p002	6.62078178312023E-08	0.471612893298885	0.638567294311881	0.131955277202325	0.949055098375858	0.878519445460602	6.4592993006051E-07	0.5955548967243	0.832009503989422	0.39352246742986	0.992551089251393	0.953616765764561	23589644.4325956	31973165.2880705	0.737795092229954	6	L-lactate dehydrogenase	Carbohydrate metabolism.fermentation.lactic acid fermentation.L-lactate dehydrogenase	Carbohydrate metabolism	Carbohydrate metabolism.fermentation	Zm00001d014944_P002 pep chromosome:B73_RefGen_v4:5:69327618:69329422:1 gene:Zm00001d014944 transcript:Zm00001d014944_T002 gene_biotype:protein_coding transcript_biotype:protein_coding gene_symbol:lactate dehydrogenase1 description: lactate dehydrogenase1	gene_symbol:lactate dehydrogenase1 description: lactate dehydrogenase1
212	zm00001d014946_p001	5.23007021970511E-05	0.005333326921854	0.008530841574552	0.086134145290692	0.265417183150651	0.011102820454315	0.000195516643727	0.016284967700317	0.043747905510525	0.317545236094717	0.950727532906463	0.121674744704818	85930785.0329705	70696969.8303026	1.21548045466778	7	regulatory co-chaperone *(BAG7)	Multi-process regulation.UPR (Unfolded Protein Response) signalling.S1P/S2P-bZIP17/28 pathway.regulatory co-chaperone *(BAG7)	Multi-process regulation	Multi-process regulation.UPR (Unfolded Protein Response) signalling	Zm00001d014946_P001 pep chromosome:B73_RefGen_v4:5:69420806:69426955:1 gene:Zm00001d014946 transcript:Zm00001d014946_T001 gene_biotype:protein_coding transcript_biotype:protein_coding description:BAG family molecular chaperone regulator 7	description:BAG family molecular chaperone regulator 7
213	zm00001d014954_p001	0.272194987078065	0.993583315264847	0.742051447803666	0.400183234169118	0.85022492278788	0.765956593724385	0.353499983218266	0.998933194254816	0.903563406762455	0.657133884315603	0.979065027652075	0.905118574563527	72544074.9119831	81962806.5786143	0.88508529588238	5	not classified	not assigned.not annotated	not assigned	not assigned.not annotated	Zm00001d014954_P001 pep chromosome:B73_RefGen_v4:5:69765432:69767972:-1 gene:Zm00001d014954 transcript:Zm00001d014954_T001 gene_biotype:protein_coding transcript_biotype:protein_coding gene_symbol:translationally controlled tumor1 description: translationally controlled tumor1	gene_symbol:translationally controlled tumor1 description: translationally controlled tumor1
214	zm00001d014993_p001	0.304655539975004	0.188200541455495	0.137001717941534	0.300292115539073	0.551418292019851	0.00722193354059	0.385610520381826	0.294087530823991	0.344658409915808	0.577978671101507	0.977869838482085	0.088885335884186	12168454.057955	12917696.9641466	0.941998724054984	3	not classified	not assigned.not annotated	not assigned	not assigned.not annotated	Zm00001d014993_P001 pep chromosome:B73_RefGen_v4:5:71285640:71289673:-1 gene:Zm00001d014993 transcript:Zm00001d014993_T001 gene_biotype:protein_coding transcript_biotype:protein_coding gene_symbol:Binding protein homolog1 description:Luminal-binding protein 2	gene_symbol:Binding protein homolog1 description:Luminal-binding protein 2
215	zm00001d015088_p001	1.78953335922755E-05	0.473344817038241	0.337209026028203	0.34250528394424	0.582843883544227	0.122160755119291	7.90953970929302E-05	0.596339926977311	0.604859239512472	0.611094382989358	0.977869838482085	0.423067550196678	4518653.54674605	6390928.96839239	0.707041741364041	6	large subunit of isopropylmalate isomerase heterodimer	Amino acid metabolism.pyruvate group amino acid biosynthesis.pyruvate-derived amino acids.leucine.isopropylmalate isomerase heterodimer.large subunit	Amino acid metabolism	Amino acid metabolism.pyruvate group amino acid biosynthesis	Zm00001d015088_P001 pep chromosome:B73_RefGen_v4:5:75060623:75064683:-1 gene:Zm00001d015088 transcript:Zm00001d015088_T001 gene_biotype:protein_coding transcript_biotype:protein_coding description:3-isopropylmalate dehydratase large subunit	description:3-isopropylmalate dehydratase large subunit
216	zm00001d015120_p001	4.22498803561607E-05	0.032909625156527	0.201479117080015	0.193184727982073	0.365038119064252	0.756408391506792	0.000164077205267	0.074372034252038	0.434456317153671	0.475170067484862	0.959535142440947	0.904524234985701	11863993.4019111	15630920.6877005	0.759007971376026	4	helicase component *(RVB)	Chromatin organisation.post-translational histone modification.histone acetylation.NuA4 histone acetyltransferase complex.helicase component *(RVB)	Chromatin organisation	Chromatin organisation.post-translational histone modification	Zm00001d015120_P001 pep chromosome:B73_RefGen_v4:5:76339175:76344881:-1 gene:Zm00001d015120 transcript:Zm00001d015120_T001 gene_biotype:protein_coding transcript_biotype:protein_coding description:RuvB-like protein 1	description:RuvB-like protein 1
217	zm00001d015180_p001	2.0726608724638E-07	0.075622812237215	0.935522399312125	0.040432511214624	0.79259883015522	0.833978685228628	1.53530434997319E-06	0.145393968584931	0.97703041363053	0.240330761964851	0.977869838482085	0.943681680598164	50151961.3604934	69994694.9629317	0.716510892533401	6	alpha-type-6 component *(PAF) of 26S proteasome	Protein homeostasis.ubiquitin-proteasome system.26S proteasome.20S core particle.alpha-type components.alpha-type-6 component *(PAF)	Protein homeostasis	Protein homeostasis.ubiquitin-proteasome system	Zm00001d015180_P001 pep chromosome:B73_RefGen_v4:5:78500834:78504838:1 gene:Zm00001d015180 transcript:Zm00001d015180_T001 gene_biotype:protein_coding transcript_biotype:protein_coding description:Proteasome subunit alpha type-1-B	description:Proteasome subunit alpha type-1-B
218	zm00001d015208_p001	2.23041232082849E-09	0.001285902187107	0.000677960257491	0.374131069487723	0.588541061499859	0.066876069120857	4.14960431782044E-08	0.004898674998501	0.005790960111688	0.632779821543718	0.977869838482085	0.297226973870475	18156505.6972226	12421833.0126071	1.46166074514085	8	component *(SF3B3) of splicing factor 3B complex	RNA processing.pre-RNA splicing.U2-type major spliceosome.U2 snRNP complex.splicing factor 3B subcomplex.component *(SF3B3/SAP130)	RNA processing	RNA processing.pre-RNA splicing	Zm00001d015208_P001 pep chromosome:B73_RefGen_v4:5:79389803:79394795:1 gene:Zm00001d015208 transcript:Zm00001d015208_T001 gene_biotype:protein_coding transcript_biotype:protein_coding description:Cleavage and polyadenylation specificity factor (CPSF) A subunit protein	description:Cleavage and polyadenylation specificity factor (CPSF) A subunit protein
219	zm00001d015248_p023	0.0001942676887	0.060697056647704	0.122257411508176	0.275847578325095	0.764514434710626	0.868945562283586	0.000614285181659	0.122930747640919	0.321320192905935	0.561521787939124	0.977869838482085	0.953021690845012	2337441.12569188	1658214.62177533	1.40961314355638	8	component *(SF3B1) of splicing factor 3B complex	RNA processing.pre-RNA splicing.U2-type major spliceosome.U2 snRNP complex.splicing factor 3B subcomplex.component *(SF3B1/SAP155)	RNA processing	RNA processing.pre-RNA splicing	Zm00001d015248_P023 pep chromosome:B73_RefGen_v4:5:81113484:81118116:1 gene:Zm00001d015248 transcript:Zm00001d015248_T023 gene_biotype:protein_coding transcript_biotype:protein_coding description:Splicing factor 3B subunit 1	description:Splicing factor 3B subunit 1
220	zm00001d015251_p001	0.968666200621346	0.965885848186943	0.265640489241816	0.123706929684307	0.8986878027436	0.748604218709739	0.975986096343926	0.983166906711547	0.517061779546114	0.380636706720943	0.991125785998721	0.900576503710964	19962911.5989002	21218182.2174394	0.940839860565079	5	mRNA unwinding factor *(eIF4A))	Protein biosynthesis.translation initiation.mRNA loading.mRNA unwinding factor *(eIF4A))	Protein biosynthesis	Protein biosynthesis.translation initiation	Zm00001d015251_P001 pep chromosome:B73_RefGen_v4:5:81360857:81365974:1 gene:Zm00001d015251 transcript:Zm00001d015251_T001 gene_biotype:protein_coding transcript_biotype:protein_coding description:Eukaryotic initiation factor 4A-2	description:Eukaryotic initiation factor 4A-2
221	zm00001d015279_p001	0.002665642454633	0.000154974642136	0.024009579463527	0.129110906775825	0.179400528489669	0.20164733500135	0.006309212910374	0.000939240255372	0.101092966162219	0.389200749846352	0.853904640636304	0.504118337503376	4418252.42116863	5576366.66407143	0.792317415143352	4	clade F phosphatase	Protein modification.phosphorylation.protein serine/threonine phosphatase superfamily.PPM/PP2C Mn/Mg-dependent phosphatase families.clade F phosphatase	Protein modification	Protein modification.phosphorylation	Zm00001d015279_P001 pep chromosome:B73_RefGen_v4:5:82559260:82562697:1 gene:Zm00001d015279 transcript:Zm00001d015279_T001 gene_biotype:protein_coding transcript_biotype:protein_coding description:Probable protein phosphatase 2C 59	description:Probable protein phosphatase 2C 59
222	zm00001d015348_p002	2.41269136064909E-11	0.003692291985609	0.127037137143572	0.31634298230141	0.996315796809854	0.468220700552719	8.04230453549695E-10	0.011862785495932	0.329966589983304	0.587081857251474	0.998793716876851	0.740596255976754	41305615.8111991	107998848.481811	0.38246348356349	6	beta-Tubulin component *(TUB) of alpha-beta-Tubulin heterodimer	Cytoskeleton organisation.microtubular network.alpha-beta-Tubulin heterodimer.beta-Tubulin component *(TUB)	Cytoskeleton organisation	Cytoskeleton organisation.microtubular network	Zm00001d015348_P002 pep chromosome:B73_RefGen_v4:5:85736319:85739753:1 gene:Zm00001d015348 transcript:Zm00001d015348_T002 gene_biotype:protein_coding transcript_biotype:protein_coding description:Tubulin beta-4 chain	description:Tubulin beta-4 chain
223	zm00001d015376_p001	0.774349369383432	0.8276711312907	0.929531120521889	0.250433789704306	0.863513479976459	0.49720793901778	0.820502643055292	0.897204478363902	0.976415793546812	0.539340195220315	0.981397570409483	0.760547516661996	582558915.847344	574698190.34965	1.01367800635132	5	phosphoglycerate kinase	Cellular respiration.glycolysis.cytosolic glycolysis.phosphoglycerate kinase	Cellular respiration	Cellular respiration.glycolysis	Zm00001d015376_P001 pep chromosome:B73_RefGen_v4:5:87051940:87055648:1 gene:Zm00001d015376 transcript:Zm00001d015376_T001 gene_biotype:protein_coding transcript_biotype:protein_coding description:Phosphoglycerate kinase	description:Phosphoglycerate kinase
224	zm00001d015378_p001	0.022499744613606	0.029297682193056	0.633101583378075	0.010776607878276	0.641945844691095	0.293894402159535	0.038867073262075	0.067932912657974	0.828938243375548	0.164365911718495	0.977869838482085	0.603384144240223	10846024.5118016	12218698.3714551	0.887657930663031	2	lipoamide-containing component *(H-protein) of glycine cleavage system	Photosynthesis.photorespiration.glycine decarboxylase complex.lipoamide-containing component *(H-protein)	Photosynthesis	Photosynthesis.photorespiration	Zm00001d015378_P001 pep chromosome:B73_RefGen_v4:5:87171719:87173966:1 gene:Zm00001d015378 transcript:Zm00001d015378_T001 gene_biotype:protein_coding transcript_biotype:protein_coding description:Glycine cleavage system H protein 2 mitochondrial	description:Glycine cleavage system H protein 2 mitochondrial
225	zm00001d015383_p002	0.127921853141315	0.124564999918855	0.040685576119204	0.882425798389093	0.080064694857851	0.088891992154031	0.181449437079879	0.212477611801885	0.139951612650671	0.945213099216263	0.7300246153984	0.357354742327764	39171534.0600376	41948452.4151156	0.933801649519795	4	glyceraldehyde 3-phosphate dehydrogenase	Carbohydrate metabolism.plastidial glycolysis.glyceraldehyde 3-phosphate dehydrogenase	Carbohydrate metabolism	Carbohydrate metabolism.plastidial glycolysis	Zm00001d015383_P002 pep chromosome:B73_RefGen_v4:5:87517860:87522764:1 gene:Zm00001d015383 transcript:Zm00001d015383_T002 gene_biotype:protein_coding transcript_biotype:protein_coding description:Glyceraldehyde-3-phosphate dehydrogenase%2C cytosolic	description:Glyceraldehyde-3-phosphate dehydrogenase%2C cytosolic
226	zm00001d015426_p001	0.004127840560625	0.000987732175972	0.178719140726958	0.455191328572486	0.695371783909722	0.559696587560173	0.009097169279614	0.004094226636153	0.403387861540525	0.687081250675451	0.977869838482085	0.799566553657391	13102938.9693097	14773995.9434291	0.886892010765531	2	subunit A of V-type ATPase peripheral V1 subcomplex	Solute transport.primary active transport.V-type ATPase complex.peripheral V1 subcomplex.subunit A	Solute transport	Solute transport.primary active transport	Zm00001d015426_P001 pep chromosome:B73_RefGen_v4:5:89574544:89579319:1 gene:Zm00001d015426 transcript:Zm00001d015426_T001 gene_biotype:protein_coding transcript_biotype:protein_coding description:V-type proton ATPase catalytic subunit A	description:V-type proton ATPase catalytic subunit A
227	zm00001d015788_p001	0.005086906427114	0.079120700012751	0.943599902447394	0.119241802675832	0.619707877490126	0.507032533206171	0.01070927668866	0.150706095262383	0.979401192706683	0.374091929963393	0.977869838482085	0.763890822156189	55805422.0736184	44274051.7562842	1.26045437135077	1	regulatory component *(RPT4) of 26S proteasome	Protein homeostasis.ubiquitin-proteasome system.26S proteasome.19S regulatory particle.base subcomplex.regulatory component *(RPT4)	Protein homeostasis	Protein homeostasis.ubiquitin-proteasome system	Zm00001d015788_P001 pep chromosome:B73_RefGen_v4:5:119713521:119721731:1 gene:Zm00001d015788 transcript:Zm00001d015788_T001 gene_biotype:protein_coding transcript_biotype:protein_coding gene_symbol:proteasome component4 description: proteasome component4	gene_symbol:proteasome component4 description: proteasome component4
228	zm00001d015852_p003	0.116211494328753	0.219492974363213	6.7341512611828E-07	0.04349973725728	0.772550247841642	9.40365999298616E-06	0.166910584314188	0.330686213729887	2.1549284035785E-05	0.243355173467302	0.977869838482085	0.000940365999299	124312558.082643	113207863.090222	1.09809119869679	2	13-lipoxygenase *(LOX)	Phytohormone action.jasmonic acid.biosynthesis.13-lipoxygenase *(LOX)	Phytohormone action	Phytohormone action.jasmonic acid	Zm00001d015852_P003 pep chromosome:B73_RefGen_v4:5:126372618:126376079:1 gene:Zm00001d015852 transcript:Zm00001d015852_T003 gene_biotype:protein_coding transcript_biotype:protein_coding gene_symbol:lipoxygenase11 description: lipoxygenase11	gene_symbol:lipoxygenase11 description: lipoxygenase11
229	zm00001d015886_p001	0.306384193482304	0.530964556078856	0.806407596259185	0.187304467845428	0.967649033418344	0.854633464320475	0.386604660545494	0.648854176450693	0.926905283056534	0.473061637608159	0.992551089251393	0.94565251930343	70224266.8419427	75395626.0011281	0.931410355832737	5	regulatory component *(RPT3) of 26S proteasome	Protein homeostasis.ubiquitin-proteasome system.26S proteasome.19S regulatory particle.base subcomplex.regulatory component *(RPT3)	Protein homeostasis	Protein homeostasis.ubiquitin-proteasome system	Zm00001d015886_P001 pep chromosome:B73_RefGen_v4:5:129025903:129041088:1 gene:Zm00001d015886 transcript:Zm00001d015886_T001 gene_biotype:protein_coding transcript_biotype:protein_coding description:26S protease regulatory subunit 6B homolog	description:26S protease regulatory subunit 6B homolog
230	zm00001d015921_p001	0.624282641158085	0.053061402286262	0.032931045731618	0.440987822054274	0.286207478842121	0.419433378926931	0.685876918938893	0.10940495316755	0.125324849324487	0.685029626492076	0.950727532906463	0.712556701081213	7286790.92933409	7518076.16996131	0.969236113681406	4	phosphoinositide signalling effector *(PCaP)	Multi-process regulation.phosphoinositide signalling.phosphoinositide signalling effector *(PCaP)	Multi-process regulation	Multi-process regulation.phosphoinositide signalling	Zm00001d015921_P001 pep chromosome:B73_RefGen_v4:5:131469616:131471554:-1 gene:Zm00001d015921 transcript:Zm00001d015921_T001 gene_biotype:protein_coding transcript_biotype:protein_coding description:Plasma membrane-associated cation-binding protein 1	description:Plasma membrane-associated cation-binding protein 1
231	zm00001d015956_p001	6.25087028969868E-09	0.232393467226268	0.609146681684817	0.438465254148112	0.836886222551362	0.943838111079186	1.02055025137938E-07	0.347504250057971	0.819111079611031	0.683766478203684	0.977869838482085	0.978066110462874	11848367.107013	17381754.6319289	0.681655411545651	6	not classified	not assigned.not annotated	not assigned	not assigned.not annotated	Zm00001d015956_P001 pep chromosome:B73_RefGen_v4:5:134163807:134172264:1 gene:Zm00001d015956 transcript:Zm00001d015956_T001 gene_biotype:protein_coding transcript_biotype:protein_coding description:NAD(P)-binding Rossmann-fold superfamily protein	description:NAD(P)-binding Rossmann-fold superfamily protein
232	zm00001d016166_p001	2.897657019645E-08	0.053285934447518	0.784928386207833	0.53707560591229	0.106700495436604	0.568401659706611	3.51231153896364E-07	0.109408463942897	0.915368380417298	0.753790324087424	0.803532232934669	0.804816509319095	71607077.2744679	51167379.4739937	1.39946735616708	1	PEP carboxylase *(PPC)	Photosynthesis.CAM/C4 photosynthesis.phosphoenolpyruvate (PEP) carboxylase activity.PEP carboxylase *(PPC)	Photosynthesis	Photosynthesis.CAM/C4 photosynthesis	Zm00001d016166_P001 pep chromosome:B73_RefGen_v4:5:148208167:148215898:-1 gene:Zm00001d016166 transcript:Zm00001d016166_T001 gene_biotype:protein_coding transcript_biotype:protein_coding gene_symbol:phosphoenolpyruvate carboxylase2 description: phosphoenolpyruvate carboxylase2	gene_symbol:phosphoenolpyruvate carboxylase2 description: phosphoenolpyruvate carboxylase2
233	zm00001d016198_p003	0.130079537631149	0.349902725094806	1.53262931112129E-08	0.653359836188817	0.023909849142937	0.056041234411172	0.183533739162115	0.473641590652867	1.22610344889703E-06	0.828348445247312	0.592006517359574	0.271715075932954	10835289.1253238	11576307.3976507	0.935988372900556	2	aspartate aminotransferase	Nutrient uptake.nitrogen assimilation.aspartate aminotransferase	Nutrient uptake	Nutrient uptake.nitrogen assimilation	Zm00001d016198_P003 pep chromosome:B73_RefGen_v4:5:150300976:150305724:-1 gene:Zm00001d016198 transcript:Zm00001d016198_T003 gene_biotype:protein_coding transcript_biotype:protein_coding gene_symbol:glutamate-oxaloacetic transaminase3 description: glutamate-oxaloacetic transaminase3	gene_symbol:glutamate-oxaloacetic transaminase3 description: glutamate-oxaloacetic transaminase3
234	zm00001d016248_p001	0.005765162949538	0.339036673269522	0.601778382250407	0.925012446218091	0.064510448544063	0.164013743930713	0.012042115821488	0.462848700709245	0.814698781018228	0.964812142409039	0.691874656448262	0.474029713051432	5088045.80341782	3925978.96606947	1.29599415773533	1	citrate synthase	Lipid metabolism.fatty acid metabolism.fatty acid degradation.glyoxylate cycle.citrate synthase	Lipid metabolism	Lipid metabolism.fatty acid metabolism	Zm00001d016248_P001 pep chromosome:B73_RefGen_v4:5:152956416:152961046:-1 gene:Zm00001d016248 transcript:Zm00001d016248_T001 gene_biotype:protein_coding transcript_biotype:protein_coding description:Citrate synthase 3 peroxisomal	description:Citrate synthase 3 peroxisomal
235	zm00001d016358_p001	0.717084581761205	0.081386151714667	0.183254849429331	0.910318260148541	0.869320789210628	0.996853784261997	0.767962068820568	0.154286543534915	0.403867436758857	0.956970575714629	0.981397570409483	0.998870244922171	108997597.330537	109169410.224427	0.998426180982956	8	component *(eEF1B-gamma) of eEF1B eEF1A-GDP-recycling complex	Protein biosynthesis.translation elongation.eEF1 aminoacyl-tRNA binding factor activity.eEF1B eEF1A-GDP-recycling complex.component *(eEF1B-gamma)	Protein biosynthesis	Protein biosynthesis.translation elongation	Zm00001d016358_P001 pep chromosome:B73_RefGen_v4:5:159037923:159041487:-1 gene:Zm00001d016358 transcript:Zm00001d016358_T001 gene_biotype:protein_coding transcript_biotype:protein_coding description:Probable elongation factor 1-gamma 2	description:Probable elongation factor 1-gamma 2
236	zm00001d016373_p003	0.004032918961374	0.034306999379797	0.41180416957301	0.385612601986338	0.241253610741951	0.964768508320708	0.008937216534901	0.076450137893697	0.662863854443477	0.643403236733738	0.941295286890802	0.986463337330918	90235318.0681324	77426341.4503568	1.16543435189933	7	aminopeptidase *(APM1)	Protein homeostasis.proteolysis.metallopeptidase activities.aminopeptidase activities.M1-class aminopeptidase activities.aminopeptidase *(APM1)	Protein homeostasis	Protein homeostasis.proteolysis	Zm00001d016373_P003 pep chromosome:B73_RefGen_v4:5:159727360:159736719:-1 gene:Zm00001d016373 transcript:Zm00001d016373_T003 gene_biotype:protein_coding transcript_biotype:protein_coding description:Aminopeptidase M1	description:Aminopeptidase M1
237	zm00001d016402_p001	1.03208419800117E-07	0.498575780873798	0.448787538443018	0.40473487135157	0.835644834504617	0.447444462071255	8.97464520001018E-07	0.622247464429077	0.702602799910791	0.657133884315603	0.977869838482085	0.735769307105252	23350398.0329414	15538477.8910158	1.50274680677973	1	subunit beta2 of coat protein complex	Vesicle trafficking.retrograde trafficking.Coat protein I (COPI) coatomer machinery.coat protein complex.subunit beta2	Vesicle trafficking	Vesicle trafficking.retrograde trafficking	Zm00001d016402_P001 pep chromosome:B73_RefGen_v4:5:161083876:161094520:1 gene:Zm00001d016402 transcript:Zm00001d016402_T001 gene_biotype:protein_coding transcript_biotype:protein_coding description:Coatomer subunit beta'-3	description:Coatomer subunit beta'-3
238	zm00001d016542_p001	0.06289275603425	0.003799387698932	0.397944739362456	0.446385086159493	0.459996001345633	0.128968529431298	0.096944517971868	0.012109602227673	0.649776413686369	0.686063603378529	0.977869838482085	0.435336808206912	15869019.4167297	18380494.122768	0.863361959190893	2	not classified	not assigned.not annotated	not assigned	not assigned.not annotated	Zm00001d016542_P001 pep chromosome:B73_RefGen_v4:5:166721023:166723750:1 gene:Zm00001d016542 transcript:Zm00001d016542_T001 gene_biotype:protein_coding transcript_biotype:protein_coding description:FAD/NAD(P)-binding oxidoreductase	description:FAD/NAD(P)-binding oxidoreductase
239	zm00001d016660_p001	1.81180639512361E-08	0.179372225883501	0.348586956733494	0.867054535623928	0.225840674068467	0.812314531815878	2.37613953458835E-07	0.283033098041027	0.615606104606612	0.943381458853245	0.912487571993808	0.940450977500293	639877625.327103	752397348.243943	0.850451728492325	6	peptidyl-prolyl cis-trans isomerase *(ROC1/2/3)	Protein modification.protein folding.Cyclophilin-type chaperone activities.peptidyl-prolyl cis-trans isomerase *(ROC1/2/3)	Protein modification	Protein modification.protein folding	Zm00001d016660_P001 pep chromosome:B73_RefGen_v4:5:171710734:171711252:1 gene:Zm00001d016660 transcript:Zm00001d016660_T001 gene_biotype:protein_coding transcript_biotype:protein_coding gene_symbol:peptidyl-prolyl isomerase1 description: peptidyl-prolyl isomerase1	gene_symbol:peptidyl-prolyl isomerase1 description: peptidyl-prolyl isomerase1
240	zm00001d016691_p001	0.004456901303998	5.39663614421891E-18	0.175365582497526	0.19759081686901	0.475939690398393	0.05783829968734	0.009741860773765	4.31730891537512E-15	0.398558142039832	0.478751846034061	0.977869838482085	0.276842128381103	134587372.926626	167514668.331633	0.803436345408153	2	copper chaperone *(ATX/CCH)	Nutrient uptake.transition metal homeostasis.metallochaperone activities.copper chaperone *(ATX/CCH)	Nutrient uptake	Nutrient uptake.transition metal homeostasis	Zm00001d016691_P001 pep chromosome:B73_RefGen_v4:5:172643939:172645561:1 gene:Zm00001d016691 transcript:Zm00001d016691_T001 gene_biotype:protein_coding transcript_biotype:protein_coding description:Copper transport protein CCH	description:Copper transport protein CCH
241	zm00001d017026_p001	0.003605160662013	0.077702132803875	0.09772462406639	0.071872514361451	0.828210724471532	0.57133596088545	0.008124305717212	0.148712215892585	0.276253354251278	0.305554347440255	0.977869838482085	0.806117757863068	13427210.3582825	11197423.8824925	1.19913388107744	7	B-class RAB GTPase	Vesicle trafficking.multi-pathway trafficking regulation.vesicle tethering.RAB-GTPase activities.B-class RAB GTPase	Vesicle trafficking	Vesicle trafficking.multi-pathway trafficking regulation	Zm00001d017026_P001 pep chromosome:B73_RefGen_v4:5:183079750:183088947:1 gene:Zm00001d017026 transcript:Zm00001d017026_T001 gene_biotype:protein_coding transcript_biotype:protein_coding description:Ras-related protein RABB1a	description:Ras-related protein RABB1a
242	zm00001d017036_p001	3.32785827563649E-06	0.001088781365927	0.621382260434048	0.100973646677654	0.281897863338701	0.211186957362226	1.75150435559815E-05	0.004444005575211	0.821658740026126	0.33818181251494	0.950727532906463	0.515090139907869	57829430.8796417	48402038.2544204	1.19477263696349	7	not classified	not assigned.not annotated	not assigned	not assigned.not annotated	Zm00001d017036_P001 pep chromosome:B73_RefGen_v4:5:183328274:183333456:1 gene:Zm00001d017036 transcript:Zm00001d017036_T001 gene_biotype:protein_coding transcript_biotype:protein_coding description:Glycerophosphodiester phosphodiesterase GDPDL3	description:Glycerophosphodiester phosphodiesterase GDPDL3
243	zm00001d017047_p001	0.001912825017248	0.218303496512445	0.775059953533163	0.390566058725665	0.510861918543856	0.18676381600247	0.004784276036136	0.329514711716899	0.915368380417298	0.649324963020277	0.977869838482085	0.491483726322288	26236718.9820104	22067715.511654	1.18891867026991	7	component *(eL6) of large ribosomal-subunit (LSU) proteome	Protein biosynthesis.ribosome biogenesis.large ribosomal subunit (LSU).LSU proteome.component *(eL6)	Protein biosynthesis	Protein biosynthesis.ribosome biogenesis	Zm00001d017047_P001 pep chromosome:B73_RefGen_v4:5:183747380:183749370:-1 gene:Zm00001d017047 transcript:Zm00001d017047_T001 gene_biotype:protein_coding transcript_biotype:protein_coding description:60S ribosomal protein L6	description:60S ribosomal protein L6
244	zm00001d017239_p001	0.295045768493078	0.000655203773123	0.892193386074331	0.187450673902233	0.595364183944866	0.968509368849055	0.375256939259876	0.002978198968742	0.964533390350629	0.473061637608159	0.977869838482085	0.986463337330918	4298394.24254643	4983040.79664065	0.862604666099508	4	Ran-activating protein of nucleocytoplasmic transport	Protein translocation.nucleus.nucleocytoplasmic transport.RAN GTPase cycle.Ran-activating protein *(Ran-GAP)	Protein translocation	Protein translocation.nucleus	Zm00001d017239_P001 pep chromosome:B73_RefGen_v4:5:190049317:190050888:1 gene:Zm00001d017239 transcript:Zm00001d017239_T001 gene_biotype:protein_coding transcript_biotype:protein_coding description:RAN GTPase-activating protein 2	description:RAN GTPase-activating protein 2
245	zm00001d017258_p001	0.611785969187918	0.135248428018532	0.596739607039012	0.231553147411036	0.966764224086506	0.895718214772618	0.679762187986576	0.227786826136475	0.814491206830013	0.519845092944868	0.992551089251393	0.963100010651927	12063483.8321468	11578825.2301939	1.04185732078321	5	subunit beta of succinyl-CoA ligase heterodimer	Cellular respiration.tricarboxylic acid cycle.succinyl-CoA ligase heterodimer.subunit beta	Cellular respiration	Cellular respiration.tricarboxylic acid cycle	Zm00001d017258_P001 pep chromosome:B73_RefGen_v4:5:190746466:190757316:1 gene:Zm00001d017258 transcript:Zm00001d017258_T001 gene_biotype:protein_coding transcript_biotype:protein_coding description:Succinate--CoA ligase [ADP-forming] subunit beta mitochondrial	description:Succinate--CoA ligase [ADP-forming] subunit beta mitochondrial
246	zm00001d017271_p005	5.59383740901393E-07	0.054818662980905	0.979597702996635	0.987157900230795	0.315627201683801	0.969200228927627	3.55164279937393E-06	0.111874822410009	0.990637698012139	0.994617531718685	0.958044542571583	0.986463337330918	105868330.596467	136919942.685889	0.77321337213339	6	adenosine kinase *(ADK)	Nucleotide metabolism.purines.salvage pathway.adenosine kinase *(ADK)	Nucleotide metabolism	Nucleotide metabolism.purines	Zm00001d017271_P005 pep chromosome:B73_RefGen_v4:5:191255087:191261009:-1 gene:Zm00001d017271 transcript:Zm00001d017271_T005 gene_biotype:protein_coding transcript_biotype:protein_coding description:Adenosine kinase 2	description:Adenosine kinase 2
247	zm00001d017336_p001	0.015475493406599	0.756540258016293	0.920314477837554	0.062986352635837	0.392005668656457	0.368065279488235	0.027821111742201	0.842598721965801	0.972591257952501	0.27995606939538	0.977869838482085	0.687972485024739	62097926.0200426	67478687.2935294	0.920259840709694	6	alpha-type-2 component *(PAB) of 26S proteasome	Protein homeostasis.ubiquitin-proteasome system.26S proteasome.20S core particle.alpha-type components.alpha-type-2 component *(PAB)	Protein homeostasis	Protein homeostasis.ubiquitin-proteasome system	Zm00001d017336_P001 pep chromosome:B73_RefGen_v4:5:193245751:193254557:-1 gene:Zm00001d017336 transcript:Zm00001d017336_T001 gene_biotype:protein_coding transcript_biotype:protein_coding description:Proteasome subunit alpha type-2-B	description:Proteasome subunit alpha type-2-B
248	zm00001d017401_p001	0.024793922820776	0.268737726273854	0.51794005063643	0.625200641379063	0.068840365475369	0.877347692239381	0.042292405664437	0.387066982126087	0.75052571902724	0.809321218613673	0.699499377686191	0.953616765764561	4811277.34215984	5491098.85404923	0.876195725125568	6	Hsp90/Hsp70-co-chaperone *(HOP)	Protein homeostasis.protein quality control.Hsp90 chaperone system.Hsp90/Hsp70-co-chaperone *(HOP)	Protein homeostasis	Protein homeostasis.protein quality control	Zm00001d017401_P001 pep chromosome:B73_RefGen_v4:5:194930569:194937860:1 gene:Zm00001d017401 transcript:Zm00001d017401_T001 gene_biotype:protein_coding transcript_biotype:protein_coding description:Hsp70-Hsp90 organizing protein 3	description:Hsp70-Hsp90 organizing protein 3
249	zm00001d017467_p001	1.00314412819967E-05	0.398334778094127	0.723955500306012	0.111750097951061	0.141247244670145	0.014314519672935	4.77687680095083E-05	0.522406266352953	0.890139584455745	0.357600313443396	0.815870157748933	0.132238105930648	12126603.9724703	15316131.096286	0.791753733121993	6	small subunit of isopropylmalate isomerase heterodimer	Amino acid metabolism.pyruvate group amino acid biosynthesis.pyruvate-derived amino acids.leucine.isopropylmalate isomerase heterodimer.small subunit	Amino acid metabolism	Amino acid metabolism.pyruvate group amino acid biosynthesis	Zm00001d017467_P001 pep chromosome:B73_RefGen_v4:5:196750197:196753865:-1 gene:Zm00001d017467 transcript:Zm00001d017467_T001 gene_biotype:protein_coding transcript_biotype:protein_coding description:3-isopropylmalate dehydratase small subunit 2	description:3-isopropylmalate dehydratase small subunit 2
250	zm00001d017522_p001	0.000298086680496	0.005052973932562	0.12290497378652	0.486399329644883	0.575160053728985	0.488357532891211	0.000906727545236	0.015607641490539	0.321320192905935	0.7205915994739	0.977869838482085	0.755678967723344	64732474.733745	56776160.0394811	1.14013477996277	7	protease *(SBT6.2)	Protein homeostasis.proteolysis.serine-type peptidase activities.Subtilisin-type protease activities.protease *(SBT6.2)	Protein homeostasis	Protein homeostasis.proteolysis	Zm00001d017522_P001 pep chromosome:B73_RefGen_v4:5:198558661:198606624:1 gene:Zm00001d017522 transcript:Zm00001d017522_T001 gene_biotype:protein_coding transcript_biotype:protein_coding description:Tripeptidyl-peptidase 2	description:Tripeptidyl-peptidase 2
251	zm00001d017526_p001	0.090399716674533	0.121222807926806	0.723510327067275	0.706491507473215	0.64947995506663	0.303803443171597	0.133925506184494	0.208555368476225	0.890139584455745	0.855617012846926	0.977869838482085	0.608045058119167	25520356.6657848	22497942.4886276	1.13434180386429	8	plasma membrane intrinsic protein *(PIP)	Solute transport.channels.MIP family.plasma membrane intrinsic protein *(PIP)	Solute transport	Solute transport.channels	Zm00001d017526_P001 pep chromosome:B73_RefGen_v4:5:198707054:198710453:1 gene:Zm00001d017526 transcript:Zm00001d017526_T001 gene_biotype:protein_coding transcript_biotype:protein_coding gene_symbol:plasma membrane intrinsic protein1 description:Aquaporin PIP1-2	gene_symbol:plasma membrane intrinsic protein1 description:Aquaporin PIP1-2
252	zm00001d017555_p001	0.005080740888667	0.17669829863679	0.024927893442407	0.896979740235151	0.383552712669225	0.441437329262074	0.01070927668866	0.279364899030498	0.104291185215043	0.952960478709055	0.97720436348847	0.732676065165268	13330785.4952681	11783393.1560035	1.13131975813574	8	not classified	not assigned.not annotated	not assigned	not assigned.not annotated	Zm00001d017555_P001 pep chromosome:B73_RefGen_v4:5:199470076:199472102:1 gene:Zm00001d017555 transcript:Zm00001d017555_T001 gene_biotype:protein_coding transcript_biotype:protein_coding gene_symbol:high mobility group box protein2 description: high mobility group box protein2	gene_symbol:high mobility group box protein2 description: high mobility group box protein2
253	zm00001d017823_p002	0.004185034521043	0.250933888637322	0.971596339749547	0.472072357964209	0.560039506075854	0.69407860903392	0.009197878068227	0.369700020091818	0.986071938570286	0.704585608901805	0.977869838482085	0.878580517764456	46289411.9913394	51812492.661623	0.893402529263478	6	NADPH-dependent thioredoxin reductase *(NTRC)	Redox homeostasis.thiol-based redox regulation.thioredoxin reductase activities.NADPH-dependent thioredoxin reductase *(NTRC)	Redox homeostasis	Redox homeostasis.thiol-based redox regulation	Zm00001d017823_P002 pep chromosome:B73_RefGen_v4:5:207755714:207763540:-1 gene:Zm00001d017823 transcript:Zm00001d017823_T002 gene_biotype:protein_coding transcript_biotype:protein_coding description:Thioredoxin reductase	description:Thioredoxin reductase
254	zm00001d017833_p001	0.289520158596207	0.00011324280473	0.080248446602815	0.391218290219717	0.511710771514525	0.293524280271854	0.369993812902501	0.00073653856735	0.238657090268595	0.649324963020277	0.977869838482085	0.603384144240223	55269344.1952751	56384018.3806229	0.980230671432053	2	ribose-phosphate diphosphokinase	Amino acid metabolism.glutamate group amino acid biosynthesis.histidine.ribose-phosphate diphosphokinase	Amino acid metabolism	Amino acid metabolism.glutamate group amino acid biosynthesis	Zm00001d017833_P001 pep chromosome:B73_RefGen_v4:5:208259089:208262363:1 gene:Zm00001d017833 transcript:Zm00001d017833_T001 gene_biotype:protein_coding transcript_biotype:protein_coding description:Ribose-phosphate pyrophosphokinase 4	description:Ribose-phosphate pyrophosphokinase 4
255	zm00001d017857_p001	0.002291694304039	0.401868620898897	0.915794527735916	0.16234331792675	0.433517000463544	0.208596545775766	0.005511611643187	0.526100246436525	0.972147167080385	0.43876486874645	0.977869838482085	0.511900880122586	114021439.558287	74401903.7452748	1.53250701687225	1	solute transporter *(MTCC)	Solute transport.carrier-mediated transport.solute transporter *(MTCC)	Solute transport	Solute transport.carrier-mediated transport	Zm00001d017857_P001 pep chromosome:B73_RefGen_v4:5:208984585:208987631:1 gene:Zm00001d017857 transcript:Zm00001d017857_T001 gene_biotype:protein_coding transcript_biotype:protein_coding gene_symbol:adenine nucleotide translocator1 description: adenine nucleotide translocator1	gene_symbol:adenine nucleotide translocator1 description: adenine nucleotide translocator1
256	zm00001d017883_p001	0.000322589642619	0.000303745306217	0.181799572239075	0.260181551677618	0.408616221875412	0.222563397077818	0.000973855524887	0.00164186652009	0.403867436758857	0.547614350233535	0.977869838482085	0.527515408818514	12213270.7443266	10867867.5275191	1.12379643139749	8	scaffold component *(VCS) of mRNA decapping complex	RNA processing.RNA homeostasis.mRNA deadenylation-dependent decay.mRNA decapping complex.scaffold component *(VCS)	RNA processing	RNA processing.RNA homeostasis	Zm00001d017883_P001 pep chromosome:B73_RefGen_v4:5:209534213:209545275:-1 gene:Zm00001d017883 transcript:Zm00001d017883_T001 gene_biotype:protein_coding transcript_biotype:protein_coding description:Enhancer of mRNA-decapping protein 4	description:Enhancer of mRNA-decapping protein 4
257	zm00001d018080_p001	0.071496284453112	0.137370853890774	2.24903930761863E-05	0.294144886049933	0.016887356376959	0.000188910723195	0.108327703716836	0.230674574894384	0.000333191008536	0.573941241073041	0.584110963286973	0.006045143142244	26028927.9094173	29604853.9373272	0.87921149567297	2	bifunctional alpha-L-arabinofuranosidase and beta-D-xylosidase *(BXL)	Cell wall organisation.pectin.rhamnogalacturonan I.modification and degradation.alpha-L-arabinofuranosidase activities.bifunctional alpha-L-arabinofuranosidase and beta-D-xylosidase *(BXL)	Cell wall organisation	Cell wall organisation.pectin	Zm00001d018080_P001 pep chromosome:B73_RefGen_v4:5:213839290:213843472:-1 gene:Zm00001d018080 transcript:Zm00001d018080_T001 gene_biotype:protein_coding transcript_biotype:protein_coding description:Probable beta-D-xylosidase 7	description:Probable beta-D-xylosidase 7
258	zm00001d018090_p002	0.018878278812443	0.029635733147041	0.485069029680218	0.273533791426224	0.540427132487371	0.375081507023929	0.033636131514375	0.067932912657974	0.72942711230108	0.559659931306852	0.977869838482085	0.692475803992981	12991545.393525	8899952.99143486	1.45973191162108	1	not classified	not assigned.not annotated	not assigned	not assigned.not annotated	Zm00001d018090_P002 pep chromosome:B73_RefGen_v4:5:214042874:214045954:-1 gene:Zm00001d018090 transcript:Zm00001d018090_T002 gene_biotype:protein_coding transcript_biotype:protein_coding gene_symbol:annexin2 description: annexin2	gene_symbol:annexin2 description: annexin2
259	zm00001d018134_p001	5.23567370673044E-06	0.444520486908305	0.000154631196096	0.191275100908912	0.305403504240391	0.012016235905701	2.65097402872428E-05	0.562684160643424	0.001649399425021	0.475170067484862	0.958044542571583	0.123243445186674	28835086.6442678	33823183.3787548	0.852524326920093	2	peptidyl-prolyl cis-trans isomerase *(FKBP12)	Protein modification.protein folding.FKBP-type chaperone activities.peptidyl-prolyl cis-trans isomerase *(FKBP12)	Protein modification	Protein modification.protein folding	Zm00001d018134_P001 pep chromosome:B73_RefGen_v4:5:215050035:215052015:-1 gene:Zm00001d018134 transcript:Zm00001d018134_T001 gene_biotype:protein_coding transcript_biotype:protein_coding description:Peptidyl-prolyl cis-trans isomerase FKBP12	description:Peptidyl-prolyl cis-trans isomerase FKBP12
260	zm00001d018183_p001	4.57263285869269E-06	0.091295758606696	0.301240741036128	0.174138943007703	0.09743640569165	0.535208174151381	2.37539369282737E-05	0.16906621964203	0.563066805675005	0.451933519260138	0.771773510428909	0.778484616947463	94868659.1383155	123926916.198035	0.765521018748787	6	solute transporter *(MTCC)	Solute transport.carrier-mediated transport.solute transporter *(MTCC)	Solute transport	Solute transport.carrier-mediated transport	Zm00001d018183_P001 pep chromosome:B73_RefGen_v4:5:215965775:215970551:-1 gene:Zm00001d018183 transcript:Zm00001d018183_T001 gene_biotype:protein_coding transcript_biotype:protein_coding gene_symbol:mitochondrial phosphate transporter1 description: mitochondrial phosphate transporter1	gene_symbol:mitochondrial phosphate transporter1 description: mitochondrial phosphate transporter1
261	zm00001d018230_p001	0.000542581112786	0.000922852575987	0.4756487822631	0.873472974855069	0.268800131447948	0.069089207476141	0.001533798198687	0.003906254289893	0.723420201160609	0.945213099216263	0.950727532906463	0.305366662877973	5605944.13346673	6886577.21364433	0.814039247590183	6	not classified	not assigned.not annotated	not assigned	not assigned.not annotated	Zm00001d018230_P001 pep chromosome:B73_RefGen_v4:5:217045696:217048963:-1 gene:Zm00001d018230 transcript:Zm00001d018230_T001 gene_biotype:protein_coding transcript_biotype:protein_coding description:Bifunctional D-cysteine desulfhydrase/1-aminocyclopropane-1-carboxylate deaminase mitochondrial	description:Bifunctional D-cysteine desulfhydrase/1-aminocyclopropane-1-carboxylate deaminase mitochondrial
262	zm00001d018282_p001	0.27443254031505	0.225337130898396	0.022507273232811	0.192545263914237	0.556656021431443	0.086493087193684	0.354678565835283	0.33885282841864	0.096287799926464	0.475170067484862	0.977869838482085	0.351436424292358	12392864.1567841	13901702.2433998	0.891463789095895	4	protease *(SBT1)	Protein homeostasis.proteolysis.serine-type peptidase activities.Subtilisin-type protease activities.protease *(SBT1)	Protein homeostasis	Protein homeostasis.proteolysis	Zm00001d018282_P001 pep chromosome:B73_RefGen_v4:5:217871641:217873992:-1 gene:Zm00001d018282 transcript:Zm00001d018282_T001 gene_biotype:protein_coding transcript_biotype:protein_coding description:Subtilisin-like protease SBT1.4	description:Subtilisin-like protease SBT1.4
263	zm00001d018298_p001	0.000104443413015	0.301821817053794	0.000835228737985	0.01306478138769	0.972126804710115	0.011373180061285	0.000346700126192	0.426603274987695	0.006818193779471	0.164833125849224	0.992551089251393	0.122639635949733	11058737.9309169	6149630.32633667	1.79827686284756	1	class-C-III small heat-shock-responsive protein	Protein homeostasis.protein quality control.smallHsp holdase chaperone activities.class-C-III protein	Protein homeostasis	Protein homeostasis.protein quality control	Zm00001d018298_P001 pep chromosome:B73_RefGen_v4:5:218096889:218097874:1 gene:Zm00001d018298 transcript:Zm00001d018298_T001 gene_biotype:protein_coding transcript_biotype:protein_coding description:17.4 kDa class III heat shock protein	description:17.4 kDa class III heat shock protein
264	zm00001d018309_p003	0.471466426915125	0.004547224316808	0.638103479204919	0.713261349685047	0.436317324135608	0.19641259883325	0.553039796967888	0.014321966352151	0.832009503989422	0.858058766538402	0.977869838482085	0.497854861415033	127109459.906432	130435341.577299	0.974501683127835	5	regulatory component *(RPT1) of 26S proteasome	Protein homeostasis.ubiquitin-proteasome system.26S proteasome.19S regulatory particle.base subcomplex.regulatory component *(RPT1)	Protein homeostasis	Protein homeostasis.ubiquitin-proteasome system	Zm00001d018309_P003 pep chromosome:B73_RefGen_v4:5:218238432:218242334:-1 gene:Zm00001d018309 transcript:Zm00001d018309_T003 gene_biotype:protein_coding transcript_biotype:protein_coding gene_symbol:MSS1 homolog description: MSS1 homolog	gene_symbol:MSS1 homolog description: MSS1 homolog
265	zm00001d018363_p001	8.38223023605066E-06	0.001339033015241	0.082739521858827	0.934328953366249	0.055574769124639	0.393010289931236	4.11397802996351E-05	0.005076902427455	0.242006336610535	0.966449337904852	0.675538326593344	0.692475803992981	28806799.1462181	42666488.2193033	0.675162178760829	6	Cyt-P450 hydroxylase scaffold protein *(MSBP)	Cell wall organisation.lignin.monolignol biosynthesis.Cyt-P450 hydroxylase scaffold protein *(MSBP)	Cell wall organisation	Cell wall organisation.lignin	Zm00001d018363_P001 pep chromosome:B73_RefGen_v4:5:219212152:219212466:1 gene:Zm00001d018363 transcript:Zm00001d018363_T001 gene_biotype:protein_coding transcript_biotype:protein_coding description:Probable steroid-binding protein 3	description:Probable steroid-binding protein 3
266	zm00001d018370_p001	0.024333884469421	5.41864588219469E-06	0.021946561405904	0.617243422903181	0.274427223170514	0.18219395546173	0.041596383708412	6.93072457555196E-05	0.094393812498513	0.805326119576143	0.950727532906463	0.486904862607894	145381821.348878	154566272.499821	0.940579202678555	2	M17-class leucyl aminopeptidase *(LAP)	Protein homeostasis.proteolysis.metallopeptidase activities.aminopeptidase activities.M17-class leucyl aminopeptidase *(LAP)	Protein homeostasis	Protein homeostasis.proteolysis	Zm00001d018370_P001 pep chromosome:B73_RefGen_v4:5:219420754:219424631:-1 gene:Zm00001d018370 transcript:Zm00001d018370_T001 gene_biotype:protein_coding transcript_biotype:protein_coding gene_symbol:pco101682(581) description:Leucine aminopeptidase 2 chloroplastic	gene_symbol:pco101682(581) description:Leucine aminopeptidase 2 chloroplastic
267	zm00001d018389_p001	1.16392078980202E-08	0.493409121149809	0.019069357080896	0.205902923670533	0.821866538423358	0.521821348578073	1.63357303831862E-07	0.616761401437261	0.084284451186278	0.488480350120062	0.977869838482085	0.772743915347373	18684521.741308	9662101.28912341	1.93379485292097	7	not classified	not assigned.not annotated	not assigned	not assigned.not annotated	Zm00001d018389_P001 pep chromosome:B73_RefGen_v4:5:219814555:219816540:-1 gene:Zm00001d018389 transcript:Zm00001d018389_T001 gene_biotype:protein_coding transcript_biotype:protein_coding description:Transmembrane 9 superfamily protein member 2	description:Transmembrane 9 superfamily protein member 2
268	zm00001d018409_p002	0.000813113055283	0.958501899696903	0.966478908045353	0.174819959475366	0.866994657411402	0.871731012184355	0.002205052353309	0.980564603270489	0.984941680413713	0.451933519260138	0.981397570409483	0.953021690845012	15894029.0605793	20809037.0280313	0.763804160623523	6	regulatory component *(RPT5) of 26S proteasome	Protein homeostasis.ubiquitin-proteasome system.26S proteasome.19S regulatory particle.base subcomplex.regulatory component *(RPT5)	Protein homeostasis	Protein homeostasis.ubiquitin-proteasome system	Zm00001d018409_P002 pep chromosome:B73_RefGen_v4:5:220204813:220209169:-1 gene:Zm00001d018409 transcript:Zm00001d018409_T002 gene_biotype:protein_coding transcript_biotype:protein_coding description:26S protease regulatory subunit 6A homolog A	description:26S protease regulatory subunit 6A homolog A
269	zm00001d018415_p002	0.03402113750124	0.008623580319205	8.87708445051411E-06	0.407644760654918	0.02315408148603	0.025999647827973	0.055658302660516	0.024320344091996	0.000151099309796	0.658819815199868	0.592006517359574	0.174865542063751	8483748.65550915	8077799.27240721	1.05025494808823	8	sliding clamp protein *(PCNA)	Cell division.DNA replication.elongation.DNA-tracking platform.sliding clamp protein *(PCNA)	Cell division	Cell division.DNA replication	Zm00001d018415_P002 pep chromosome:B73_RefGen_v4:5:220297213:220299197:1 gene:Zm00001d018415 transcript:Zm00001d018415_T002 gene_biotype:protein_coding transcript_biotype:protein_coding gene_symbol:proliferating cell nuclear antigen1 description:Proliferating cell nuclear antigen	gene_symbol:proliferating cell nuclear antigen1 description:Proliferating cell nuclear antigen
270	zm00001d018454_p001	0.096554338652649	0.140509415297665	0.028361820305098	0.662245506119843	0.01129873048913	0.38862142798533	0.14147155846542	0.234182358829442	0.113447281220393	0.834325047080117	0.574921814005476	0.692475803992981	32383159.4851048	31975747.3524691	1.01274128570459	7	glutathione reductase *(GR)	Redox homeostasis.ascorbate-based redox regulation.glutathione reductase *(GR)	Redox homeostasis	Redox homeostasis.ascorbate-based redox regulation	Zm00001d018454_P001 pep chromosome:B73_RefGen_v4:5:221144871:221153975:1 gene:Zm00001d018454 transcript:Zm00001d018454_T001 gene_biotype:protein_coding transcript_biotype:protein_coding description:Glutathione reductase cytosolic	description:Glutathione reductase cytosolic
271	zm00001d018468_p003	2.75672944743645E-11	0.56511214389365	0.238072321312559	0.980835904904494	0.326481683926234	0.254988318751865	8.48224445365062E-10	0.680858004691144	0.477337987594103	0.990743338287367	0.958044542571583	0.566640708337479	81409164.7734106	110161347.091551	0.738999357966768	6	S-nitrosoglutathione reductase *(GSNOR)	Protein modification.S-nitrosylation.S-nitrosoglutathione reductase *(GSNOR)	Protein modification	Protein modification.S-nitrosylation	Zm00001d018468_P003 pep chromosome:B73_RefGen_v4:5:221349979:221353674:1 gene:Zm00001d018468 transcript:Zm00001d018468_T003 gene_biotype:protein_coding transcript_biotype:protein_coding gene_symbol:formaldehyde dehydrogenase homolog1 description: formaldehyde dehydrogenase homolog1	gene_symbol:formaldehyde dehydrogenase homolog1 description: formaldehyde dehydrogenase homolog1
272	zm00001d018479_p001	0.297916984805379	0.403124313831987	0.133054138341481	0.542263515596104	0.03964112199832	0.006264518612209	0.377707746187485	0.526100246436525	0.335783314426451	0.755767965987602	0.628560384814181	0.081321931814572	30461108.3301588	30289172.3906633	1.00567648192159	2	component *(NDUFA9/39kDa) of NADH dehydrogenase alpha subcomplex	Cellular respiration.oxidative phosphorylation.NADH dehydrogenase complex.non-core modules.alpha subcomplex.component *(NDUFA9/39kDa)	Cellular respiration	Cellular respiration.oxidative phosphorylation	Zm00001d018479_P001 pep chromosome:B73_RefGen_v4:5:221521586:221525322:1 gene:Zm00001d018479 transcript:Zm00001d018479_T001 gene_biotype:protein_coding transcript_biotype:protein_coding description:NADH dehydrogenase [ubiquinone] 1 alpha subcomplex subunit 9 mitochondrial	description:NADH dehydrogenase [ubiquinone] 1 alpha subcomplex subunit 9 mitochondrial
273	zm00001d018485_p001	0.361221827180947	0.090457829233867	0.462199267322765	0.067762427192583	0.515422801202287	0.823892006322523	0.44458071037655	0.168293635783938	0.715201961041029	0.293026712184144	0.977869838482085	0.943681680598164	39173560.4542974	37972324.7109757	1.03163450624803	5	not classified	not assigned.not annotated	not assigned	not assigned.not annotated	Zm00001d018485_P001 pep chromosome:B73_RefGen_v4:5:221680806:221687022:1 gene:Zm00001d018485 transcript:Zm00001d018485_T001 gene_biotype:protein_coding transcript_biotype:protein_coding description:Probable voltage-gated potassium channel subunit beta	description:Probable voltage-gated potassium channel subunit beta
274	zm00001d018487_p001	0.869385914239615	0.000178466151456	0.820714072070074	0.594205881759259	0.030307831521549	0.80622609501752	0.897465091294752	0.00104213811069	0.933613098802232	0.792886880960729	0.60615663043097	0.938836791869018	9717306.34162689	8913837.27992754	1.09013728167426	2	3-ketoacyl-CoA thiolase *(KAT1/2/5)	Lipid metabolism.fatty acid metabolism.fatty acid degradation.core beta-oxidation.3-ketoacyl-CoA thiolase *(KAT1/2/5)	Lipid metabolism	Lipid metabolism.fatty acid metabolism	Zm00001d018487_P001 pep chromosome:B73_RefGen_v4:5:221688156:221691939:-1 gene:Zm00001d018487 transcript:Zm00001d018487_T001 gene_biotype:protein_coding transcript_biotype:protein_coding description:3-ketoacyl-CoA thiolase 2 peroxisomal	description:3-ketoacyl-CoA thiolase 2 peroxisomal
275	zm00001d018535_p003	4.03114401378751E-05	0.184006650533149	0.289187094121422	0.03128359810568	0.090428612445669	0.107960802574031	0.000159649267873	0.289774252808108	0.544352177169736	0.223454272183425	0.741643063615114	0.398995659528052	29310648.348907	35741062.7435126	0.820083290730553	6	M3-class (Thimet) metalloprotease	Protein homeostasis.proteolysis.metallopeptidase activities.M3-class (Thimet) metalloprotease	Protein homeostasis	Protein homeostasis.proteolysis	Zm00001d018535_P003 pep chromosome:B73_RefGen_v4:5:222626069:222630974:-1 gene:Zm00001d018535 transcript:Zm00001d018535_T003 gene_biotype:protein_coding transcript_biotype:protein_coding gene_symbol:brick1 description: brick1	gene_symbol:brick1 description: brick1
276	zm00001d018542_p001	1.20620227079889E-07	0.172197522515257	0.000639930213489	0.723105231665663	0.468657963649642	0.009290264729672	9.84654914937872E-07	0.273872799229036	0.005625760118588	0.862964836123069	0.977869838482085	0.107713214257069	27789877.8005243	23388595.0267103	1.18818072521191	8	helicase component *(eIF4A3) of RNA quality control Exon Junction complex	RNA processing.RNA homeostasis.Exon Junction complex (EJC).core components.helicase component *(eIF4A3)	RNA processing	RNA processing.RNA homeostasis	Zm00001d018542_P001 pep chromosome:B73_RefGen_v4:5:222667426:222670487:1 gene:Zm00001d018542 transcript:Zm00001d018542_T001 gene_biotype:protein_coding transcript_biotype:protein_coding description:DEAD-box ATP-dependent RNA helicase 34	description:DEAD-box ATP-dependent RNA helicase 34
277	zm00001d018555_p001	0.001109302478888	0.000134310912789	0.916629612214677	0.918239216783896	0.429232852746796	0.571335791818898	0.002938549612949	0.000852767700246	0.972147167080385	0.962672605309555	0.977869838482085	0.806117757863068	4024620.62418027	5398800.81194044	0.745465662537332	4	homoserine kinase	Amino acid metabolism.aspartate group amino acid biosynthesis.aspartate-derived amino acids.homoserine kinase	Amino acid metabolism	Amino acid metabolism.aspartate group amino acid biosynthesis	Zm00001d018555_P001 pep chromosome:B73_RefGen_v4:5:222955600:222956742:1 gene:Zm00001d018555 transcript:Zm00001d018555_T001 gene_biotype:protein_coding transcript_biotype:protein_coding description:Homoserine kinase	description:Homoserine kinase
278	zm00001d018632_p001	0.006331861995223	1.27318682193908E-06	0.004850355902383	0.40348667340138	0.785862517693793	0.201009221322907	0.012955216358512	2.03709891510252E-05	0.027519749800754	0.657133884315603	0.977869838482085	0.504098360684406	22098037.797749	27816367.5152641	0.794425720239091	2	synthase component of pyridoxal 5-phosphate synthase complex	Coenzyme metabolism.pyridoxal-phosphate homeostasis.pyridoxal 5'-phosphate synthase complex.synthase component	Coenzyme metabolism	Coenzyme metabolism.pyridoxal-phosphate homeostasis	Zm00001d018632_P001 pep chromosome:B73_RefGen_v4:7:1388811:1390530:1 gene:Zm00001d018632 transcript:Zm00001d018632_T001 gene_biotype:protein_coding transcript_biotype:protein_coding description:Pyridoxal 5'-phosphate synthase-like subunit PDX1.2	description:Pyridoxal 5'-phosphate synthase-like subunit PDX1.2
279	zm00001d018641_p001	0.014250273696733	4.67329221533917E-07	0.179003363558608	0.015846725745783	0.537747595180936	0.019297504675918	0.025968608103385	8.49689493698031E-06	0.403387861540525	0.168330243014457	0.977869838482085	0.15438003740734	16477616.7950256	14744556.9570502	1.11753895644499	2	not classified	not assigned.not annotated	not assigned	not assigned.not annotated	Zm00001d018641_P001 pep chromosome:B73_RefGen_v4:7:1462744:1464165:1 gene:Zm00001d018641 transcript:Zm00001d018641_T001 gene_biotype:protein_coding transcript_biotype:protein_coding description:early nodulin-like protein 16	description:early nodulin-like protein 16
280	zm00001d018694_p001	0.625005342383066	0.031479771985502	0.962040421383634	0.047523070428096	0.798961826512117	0.294119687808573	0.685876918938893	0.071544936330687	0.984524141267744	0.25122742997325	0.977869838482085	0.603384144240223	63925894.9796081	63909779.7561244	1.00025215582881	5	subunit epsilon *(CCT5) of CCT chaperonin folding complex	Cytoskeleton organisation.actin and tubulin folding.TRiC/CCT chaperonin folding complex.subunit epsilon *(CCT5)	Cytoskeleton organisation	Cytoskeleton organisation.actin and tubulin folding	Zm00001d018694_P001 pep chromosome:B73_RefGen_v4:7:2689700:2695439:-1 gene:Zm00001d018694 transcript:Zm00001d018694_T001 gene_biotype:protein_coding transcript_biotype:protein_coding description:T-complex protein 1 subunit epsilon	description:T-complex protein 1 subunit epsilon
281	zm00001d018882_p001	0.001981705713557	0.06251218527637	0.506313463634956	0.038351003791796	0.524101702415451	0.186525704414741	0.004923492456043	0.125086801758308	0.743212423684338	0.238170730909651	0.977869838482085	0.491483726322288	28446643.334067	24033527.7089281	1.18362329819353	8	component *(Sm-B) of U1/U2/U4/U5-associated Sm accessory ribonucleoprotein complex	RNA processing.pre-RNA splicing.U2-type major spliceosome.U1/U2/U4/U5 snRNP-associated Sm accessory RNP complex.component *(Sm-B)	RNA processing	RNA processing.pre-RNA splicing	Zm00001d018882_P001 pep chromosome:B73_RefGen_v4:7:8247290:8248081:1 gene:Zm00001d018882 transcript:Zm00001d018882_T001 gene_biotype:protein_coding transcript_biotype:protein_coding description:Small nuclear ribonucleoprotein-associated protein	description:Small nuclear ribonucleoprotein-associated protein
282	zm00001d018957_p001	0.27689926846478	0.002563209990403	0.000319788223047	0.024475840945181	0.273091470465986	0.009939560733794	0.357289378664232	0.008652185621613	0.003082296125751	0.193868047090544	0.950727532906463	0.111125943111733	20086072.1659516	18369866.9097316	1.09342502396197	3	component *(uL4) of large ribosomal-subunit (LSU) proteome	Protein biosynthesis.ribosome biogenesis.large ribosomal subunit (LSU).LSU proteome.component *(uL4)	Protein biosynthesis	Protein biosynthesis.ribosome biogenesis	Zm00001d018957_P001 pep chromosome:B73_RefGen_v4:7:10573779:10577759:1 gene:Zm00001d018957 transcript:Zm00001d018957_T001 gene_biotype:protein_coding transcript_biotype:protein_coding description:60S ribosomal protein L4-1	description:60S ribosomal protein L4-1
283	zm00001d018961_p001	1.13445120381891E-05	0.000742998667214	0.50126387260194	0.771811150218368	0.630070645197463	0.177794348646571	5.33859390032427E-05	0.003265928207535	0.742613144595466	0.893589144301843	0.977869838482085	0.485445320536712	8747831.1070573	12192288.1578496	0.717488874426358	4	pyruvate kinase	Carbohydrate metabolism.plastidial glycolysis.pyruvate kinase	Carbohydrate metabolism	Carbohydrate metabolism.plastidial glycolysis	Zm00001d018961_P001 pep chromosome:B73_RefGen_v4:7:10795045:10799314:1 gene:Zm00001d018961 transcript:Zm00001d018961_T001 gene_biotype:protein_coding transcript_biotype:protein_coding description:Pyruvate kinase	description:Pyruvate kinase
284	zm00001d019034_p001	0.047161786380109	0.173728885062992	0.420327092447359	0.281744412849954	0.960449876078496	0.219286480156249	0.074124615135732	0.275214075347314	0.669132683252803	0.562083616658263	0.992551089251393	0.526483309073175	19116441.65386	24284381.1819969	0.787190808388064	5	H-type thioredoxin *(Trx-H)	Redox homeostasis.thiol-based redox regulation.thioredoxin activities.H-type thioredoxin *(Trx-H)	Redox homeostasis	Redox homeostasis.thiol-based redox regulation	Zm00001d019034_P001 pep chromosome:B73_RefGen_v4:7:13647277:13649821:-1 gene:Zm00001d019034 transcript:Zm00001d019034_T001 gene_biotype:protein_coding transcript_biotype:protein_coding gene_symbol:thioredoxin h homolog2 description: thioredoxin h homolog2	gene_symbol:thioredoxin h homolog2 description: thioredoxin h homolog2
285	zm00001d019054_p001	0.43058388743398	0.411260498564098	0.374382069563958	0.800858938163536	0.739138619530535	0.176698511522121	0.512599865992833	0.531768159803183	0.643859625707222	0.905311441362597	0.977869838482085	0.485008867980831	11445953.2364602	11775862.7371553	0.971984260681456	2	methylmalonate-semialdehyde dehydrogenase *(MMSD)	Amino acid metabolism.amino acid degradation.branched-chain amino acids.valine.methylmalonate-semialdehyde dehydrogenase *(MMSD)	Amino acid metabolism	Amino acid metabolism.amino acid degradation	Zm00001d019054_P001 pep chromosome:B73_RefGen_v4:7:14302767:14311590:1 gene:Zm00001d019054 transcript:Zm00001d019054_T001 gene_biotype:protein_coding transcript_biotype:protein_coding description:Methylmalonate-semialdehyde dehydrogenase [acylating] mitochondrial	description:Methylmalonate-semialdehyde dehydrogenase [acylating] mitochondrial
286	zm00001d019062_p001	2.58401542787061E-05	0.912147762744332	0.332444655766991	0.30113743822424	0.419991768230832	0.499700565529163	0.000108800649595	0.950153919525346	0.597986981931185	0.577978671101507	0.977869838482085	0.760995919628759	14695562.6758337	8918476.40058451	1.64776605507086	1	P3A-type proton-translocating ATPase *(AHA)	Solute transport.primary active transport.P-type ATPase superfamily.P3 family.P3A-type proton-translocating ATPase *(AHA)	Solute transport	Solute transport.primary active transport	Zm00001d019062_P001 pep chromosome:B73_RefGen_v4:7:14880511:14886189:1 gene:Zm00001d019062 transcript:Zm00001d019062_T001 gene_biotype:protein_coding transcript_biotype:protein_coding description: membrane H(+)-ATPase3	description: membrane H(+)-ATPase3
287	zm00001d019139_p003	6.45300510909619E-13	0.00043164455493	0.779494505272459	0.936247796095325	0.153073142416736	0.386835486344323	4.69309462479723E-11	0.002144817664249	0.915368380417298	0.966449337904852	0.815870157748933	0.692475803992981	4298344.91265311	8359053.23260432	0.514214324642354	6	sterol C-24 methyltransferase	Lipid metabolism.phytosterol metabolism.plant sterol pathway.sterol C-24 methyltransferase	Lipid metabolism	Lipid metabolism.phytosterol metabolism	Zm00001d019139_P003 pep chromosome:B73_RefGen_v4:7:18791772:18799959:-1 gene:Zm00001d019139 transcript:Zm00001d019139_T003 gene_biotype:protein_coding transcript_biotype:protein_coding gene_symbol:sterol methyltransferase1 description: sterol methyltransferase1	gene_symbol:sterol methyltransferase1 description: sterol methyltransferase1
288	zm00001d019147_p001	0.099564214772027	0.213883159769087	0.808550093824634	0.059670841457844	0.597565753231899	0.042131814759053	0.145349218645295	0.323452793601643	0.927029663297592	0.277150242584956	0.977869838482085	0.233638144931302	74562401.7101219	67752703.8416853	1.10050813447015	7	component *(uS5) of small ribosomal-subunit (SSU) proteome	Protein biosynthesis.ribosome biogenesis.small ribosomal subunit (SSU).SSU proteome.component *(uS5)	Protein biosynthesis	Protein biosynthesis.ribosome biogenesis	Zm00001d019147_P001 pep chromosome:B73_RefGen_v4:7:19140215:19142574:1 gene:Zm00001d019147 transcript:Zm00001d019147_T001 gene_biotype:protein_coding transcript_biotype:protein_coding description:40S ribosomal protein S2	description:40S ribosomal protein S2
289	zm00001d019283_p004	0.000769637534095	0.308116461520217	0.465362868653167	0.439410511940457	0.35319300821686	0.087324620752126	0.002094251793456	0.432444156519602	0.715942874851027	0.683907411580478	0.958044542571583	0.352826750513641	151465742.613872	174618187.316532	0.867411035136387	6	ER luminal lectin chaperone *(CRT)	Protein homeostasis.protein quality control.ER Quality Control (ERQC) machinery.calnexin/calreticulin chaperone system.CNX-CRT cycle.ER luminal lectin chaperone *(CRT)	Protein homeostasis	Protein homeostasis.protein quality control	Zm00001d019283_P004 pep chromosome:B73_RefGen_v4:7:25499983:25503765:-1 gene:Zm00001d019283 transcript:Zm00001d019283_T004 gene_biotype:protein_coding transcript_biotype:protein_coding gene_symbol:calreticulin2 description:Calreticulin	gene_symbol:calreticulin2 description:Calreticulin
290	zm00001d019312_p002	2.47716300092712E-05	0.478244103231546	0.005918114444502	0.485776726784452	0.675368849730682	0.17525039148375	0.000105411191529	0.60056391514619	0.032207425548312	0.7205915994739	0.977869838482085	0.485008867980831	91717288.3676917	108573455.299463	0.844748729003056	6	not classified	not assigned.not annotated	not assigned	not assigned.not annotated	Zm00001d019312_P002 pep chromosome:B73_RefGen_v4:7:27241852:27243532:-1 gene:Zm00001d019312 transcript:Zm00001d019312_T002 gene_biotype:protein_coding transcript_biotype:protein_coding gene_symbol:beta glucosidase aggregating factor1 description: beta glucosidase aggregating factor1	gene_symbol:beta glucosidase aggregating factor1 description: beta glucosidase aggregating factor1
291	zm00001d019473_p001	0.034341858313251	0.001122760261952	1.83279304403292E-06	0.020326099703334	0.127370593180068	0.000298409396717	0.056068340103267	0.004446575294859	4.80699213344401E-05	0.182674660255167	0.815870157748933	0.007957583912464	53307660.5500018	56913438.4423863	0.936644525597682	3	component *(uL2) of large ribosomal-subunit (LSU) proteome	Protein biosynthesis.ribosome biogenesis.large ribosomal subunit (LSU).LSU proteome.component *(uL2)	Protein biosynthesis	Protein biosynthesis.ribosome biogenesis	Zm00001d019473_P001 pep chromosome:B73_RefGen_v4:7:35502929:35504870:1 gene:Zm00001d019473 transcript:Zm00001d019473_T001 gene_biotype:protein_coding transcript_biotype:protein_coding description:60S ribosomal protein L8-3	description:60S ribosomal protein L8-3
292	zm00001d019479_p002	1.06370586350507E-07	0.868600541140138	0.003379190112158	0.228980250269892	0.598547790143194	0.125565999382199	9.05281585961761E-07	0.925273545821719	0.020636275494096	0.519845092944868	0.977869838482085	0.428844528757737	39021099.6582647	29111776.4184188	1.34038882057284	7	granule-bound starch (amylose) synthase *(GBSS)	Carbohydrate metabolism.starch metabolism.biosynthesis.starch synthase activities.granule-bound starch (amylose) synthase *(GBSS)	Carbohydrate metabolism	Carbohydrate metabolism.starch metabolism	Zm00001d019479_P002 pep chromosome:B73_RefGen_v4:7:36171251:36177837:-1 gene:Zm00001d019479 transcript:Zm00001d019479_T002 gene_biotype:protein_coding transcript_biotype:protein_coding gene_symbol:granule-bound starch synthase1b description: granule-bound starch synthase1b	gene_symbol:granule-bound starch synthase1b description: granule-bound starch synthase1b
293	zm00001d019563_p006	0.00196099267859	0.899291575151011	0.31525200104096	0.143749583778393	0.209455581995279	0.045638842073574	0.004887209167827	0.940435634144848	0.578444038607265	0.413363521728723	0.88191823998012	0.245040762811135	90302671.251958	78107872.0808416	1.15612765840676	8	plasma membrane intrinsic protein *(PIP)	Solute transport.channels.MIP family.plasma membrane intrinsic protein *(PIP)	Solute transport	Solute transport.channels	Zm00001d019563_P006 pep chromosome:B73_RefGen_v4:7:42951729:42954764:-1 gene:Zm00001d019563 transcript:Zm00001d019563_T006 gene_biotype:protein_coding transcript_biotype:protein_coding gene_symbol:plasma membrane intrinsic protein2 description:Aquaporin PIP2-1	gene_symbol:plasma membrane intrinsic protein2 description:Aquaporin PIP2-1
294	zm00001d019648_p001	0.495450360958557	0.002260875587322	0.000474720246282	0.000978878454056	0.15898482825006	0.663076839204074	0.576105070882043	0.007829872163885	0.004416002290996	0.041215934907608	0.815870157748933	0.866767110070684	14364414.5317841	16271411.8720047	0.882800745551675	2	plastidial ribonucleoprotein *(CP31)	RNA processing.organelle machinery.RNA homeostasis.plastidial mRNA stabilisation.ribonucleoprotein *(CP31)	RNA processing	RNA processing.organelle machinery	Zm00001d019648_P001 pep chromosome:B73_RefGen_v4:7:47990040:47993872:-1 gene:Zm00001d019648 transcript:Zm00001d019648_T001 gene_biotype:protein_coding transcript_biotype:protein_coding gene_symbol:nucleic acid binding protein1 description:RNA-binding protein CP31B chloroplastic	gene_symbol:nucleic acid binding protein1 description:RNA-binding protein CP31B chloroplastic
295	zm00001d019754_p001	3.16215716813338E-12	8.93520555340872E-06	0.226856523428089	0.003758183280875	0.362101482815225	0.160304269514302	1.68648382300447E-10	9.65968167936078E-05	0.462972496792019	0.09298272162601	0.959535142440947	0.469756101140812	665540.855629812	1512582.30297686	0.440003069135467	6	not classified	not assigned.not annotated	not assigned	not assigned.not annotated	Zm00001d019754_P001 pep chromosome:B73_RefGen_v4:7:56516523:56522634:-1 gene:Zm00001d019754 transcript:Zm00001d019754_T001 gene_biotype:protein_coding transcript_biotype:protein_coding description:Short-chain dehydrogenase TIC 32 chloroplastic	description:Short-chain dehydrogenase TIC 32 chloroplastic
296	zm00001d019926_p001	0.079435351176241	0.043679705902695	0.881304044663687	0.019246521694581	0.745342244944052	0.181886132892583	0.119227543979349	0.092199906918617	0.959242497593129	0.180376136806056	0.977869838482085	0.486904862607894	8282434.25983821	7452098.75642459	1.11142304075047	5	enoyl-ACP reductase	Lipid metabolism.fatty acid metabolism.plastidial fatty acid synthase (ptFAS) system.enoyl-ACP reductase *(ER)	Lipid metabolism	Lipid metabolism.fatty acid metabolism	Zm00001d019926_P001 pep chromosome:B73_RefGen_v4:7:76710997:76715343:-1 gene:Zm00001d019926 transcript:Zm00001d019926_T001 gene_biotype:protein_coding transcript_biotype:protein_coding description:Enoyl-[acyl-carrier-protein] reductase [NADH] chloroplastic	description:Enoyl-[acyl-carrier-protein] reductase [NADH] chloroplastic
297	zm00001d020032_p001	9.2328703820795E-07	0.185737484823725	0.132141703527936	0.000399320949028	0.538392760836508	0.0004229495864	5.55360624485985E-06	0.291925319958703	0.335783314426451	0.024573596863241	0.977869838482085	0.010573739660012	18436205.4759235	21903810.2512263	0.841689425924945	4	not classified	not assigned.not annotated	not assigned	not assigned.not annotated	Zm00001d020032_P001 pep chromosome:B73_RefGen_v4:7:87252394:87255827:1 gene:Zm00001d020032 transcript:Zm00001d020032_T001 gene_biotype:protein_coding transcript_biotype:protein_coding description:Probable carboxylesterase 15	description:Probable carboxylesterase 15
298	zm00001d020057_p003	0.000168120080628	0.005622891044587	0.746259854433225	0.685964526611162	0.153715893811867	0.185121986109939	0.000540144837358	0.017023091225128	0.904557399313	0.844059394317676	0.815870157748933	0.490389367178647	47763204.3219746	34690986.7840146	1.37681884402272	1	PEP carboxylase *(PPC)	Photosynthesis.CAM/C4 photosynthesis.phosphoenolpyruvate (PEP) carboxylase activity.PEP carboxylase *(PPC)	Photosynthesis	Photosynthesis.CAM/C4 photosynthesis	Zm00001d020057_P003 pep chromosome:B73_RefGen_v4:7:89268035:89273487:-1 gene:Zm00001d020057 transcript:Zm00001d020057_T003 gene_biotype:protein_coding transcript_biotype:protein_coding gene_symbol:phosphoenolpyruvate carboxylase4 description: phosphoenolpyruvate carboxylase3	gene_symbol:phosphoenolpyruvate carboxylase4 description: phosphoenolpyruvate carboxylase3
299	zm00001d020219_p002	0.367291740712774	0.918879882084462	0.602539941285691	0.069817246420345	0.581147094166619	0.267355415136269	0.448909716124977	0.954139371291989	0.814698781018228	0.300289231915463	0.977869838482085	0.5726389277701	46909062.1585681	49177532.3287127	0.953871817825634	6	voltage-gated anion channel *(VDAC)	Solute transport.porins.voltage-gated anion channel *(VDAC)	Solute transport	Solute transport.porins	Zm00001d020219_P002 pep chromosome:B73_RefGen_v4:7:100656072:100660065:1 gene:Zm00001d020219 transcript:Zm00001d020219_T002 gene_biotype:protein_coding transcript_biotype:protein_coding gene_symbol:voltage-dependent anion channel protein1b description: voltage-dependent anion channel protein1b	gene_symbol:voltage-dependent anion channel protein1b description: voltage-dependent anion channel protein1b
300	zm00001d020450_p001	0.11786176726888	0.000628503004303	0.001670980063188	0.034700248557288	0.036471286626839	0.017684145135794	0.16897744411309	0.002889668985302	0.012123510114623	0.237530754779214	0.613776473689209	0.145848619676652	12014104.131036	10166865.7752432	1.18169201764136	3	component *(eL34) of large ribosomal-subunit (LSU) proteome	Protein biosynthesis.ribosome biogenesis.large ribosomal subunit (LSU).LSU proteome.component *(eL34)	Protein biosynthesis	Protein biosynthesis.ribosome biogenesis	Zm00001d020450_P001 pep chromosome:B73_RefGen_v4:7:115280591:115282707:-1 gene:Zm00001d020450 transcript:Zm00001d020450_T001 gene_biotype:protein_coding transcript_biotype:protein_coding description:60S ribosomal protein L34-3	description:60S ribosomal protein L34-3
301	zm00001d020642_p001	0.177073474138804	0.402921856946692	0.247086826746466	0.461572827330601	0.186038479301688	0.688339502919126	0.239288478565951	0.526100246436525	0.49049494143219	0.691778853001205	0.86029354590376	0.878482903507008	16540761.0274007	15450333.5551295	1.07057630622539	8	serine carboxypeptidase	Protein homeostasis.proteolysis.serine-type peptidase activities.S10-class carboxypeptidase *(SCPL)	Protein homeostasis	Protein homeostasis.proteolysis	Zm00001d020642_P001 pep chromosome:B73_RefGen_v4:7:126107073:126110894:-1 gene:Zm00001d020642 transcript:Zm00001d020642_T001 gene_biotype:protein_coding transcript_biotype:protein_coding description:Serine carboxypeptidase-like 49	description:Serine carboxypeptidase-like 49
302	zm00001d020669_p001	0.583468975028977	0.690610054474084	0.625487715844889	0.201660094698691	0.344556467738229	0.072051163269263	0.651920642490477	0.791220774962473	0.821658740026126	0.483018190895067	0.958044542571583	0.314810707294405	38960880.9422172	39607240.7036835	0.983680767708563	2	10-formyl-THF synthetase	Coenzyme metabolism.tetrahydrofolate metabolism.tetrahydrofolate (THF) interconversions.10-formyl-THF synthetase	Coenzyme metabolism	Coenzyme metabolism.tetrahydrofolate metabolism	Zm00001d020669_P001 pep chromosome:B73_RefGen_v4:7:127426894:127431481:1 gene:Zm00001d020669 transcript:Zm00001d020669_T001 gene_biotype:protein_coding transcript_biotype:protein_coding description:Formate tetrahyrofolate ligase	description:Formate tetrahyrofolate ligase
303	zm00001d020696_p001	0.069300575599861	0.061315103684623	0.998166068284322	0.01339269147525	0.111986893147735	0.968437566164903	0.105802405495971	0.123868896332571	0.998656286100219	0.164833125849224	0.8071127434071	0.986463337330918	12745437.1374589	14480626.0306709	0.880171693576176	6	not classified	not assigned.not annotated	not assigned	not assigned.not annotated	Zm00001d020696_P001 pep chromosome:B73_RefGen_v4:7:128926827:128931878:1 gene:Zm00001d020696 transcript:Zm00001d020696_T001 gene_biotype:protein_coding transcript_biotype:protein_coding description:Asparate aminotransferase	description:Asparate aminotransferase
304	zm00001d020808_p002	0.090588910860846	1.07299466062908E-06	7.06590454287583E-08	0.10210332054114	0.334177722252839	0.836677752428651	0.133957724008645	1.83804541451065E-05	3.76848242286711E-06	0.338671121457575	0.958044542571583	0.944755440831121	31569593.7475714	33097352.2304356	0.953840462154573	2	not classified	not assigned.not annotated	not assigned	not assigned.not annotated	Zm00001d020808_P002 pep chromosome:B73_RefGen_v4:7:133517163:133521665:-1 gene:Zm00001d020808 transcript:Zm00001d020808_T002 gene_biotype:protein_coding transcript_biotype:protein_coding description:Peroxidase 17	description:Peroxidase 17
305	zm00001d020827_p001	0.044224258109677	0.000931543270396	0.868742791565339	0.648863660879908	0.876941840419101	0.971152448569464	0.070197235094726	0.003922287454298	0.955975561557457	0.826577911948927	0.984447232187372	0.986561363655089	4620903.06699681	5556954.10267457	0.831553218115074	4	chaperone *(Hsp90)	Protein homeostasis.protein quality control.Hsp90 chaperone system.chaperone *(Hsp90)	Protein homeostasis	Protein homeostasis.protein quality control	Zm00001d020827_P001 pep chromosome:B73_RefGen_v4:7:134001581:134006410:-1 gene:Zm00001d020827 transcript:Zm00001d020827_T001 gene_biotype:protein_coding transcript_biotype:protein_coding description:Heat shock protein 90-5 chloroplastic	description:Heat shock protein 90-5 chloroplastic
306	zm00001d020840_p001	0.049269064815026	0.585005284313424	0.276559646259667	0.13383766097123	0.820985739383089	0.058482899620508	0.077133565268142	0.698513772314536	0.531845473576283	0.393640179327148	0.977869838482085	0.276842128381103	27890837.3233804	24244010.9585622	1.15042174213876	7	Fasciclin-type arabinogalactan protein	Cell wall organisation.cell wall proteins.hydroxyproline-rich glycoprotein activities.arabinogalactan-protein activities.Fasciclin-type arabinogalactan protein activities.Fasciclin-type arabinogalactan protein *(FLA1)	Cell wall organisation	Cell wall organisation.cell wall proteins	Zm00001d020840_P001 pep chromosome:B73_RefGen_v4:7:134445122:134445928:1 gene:Zm00001d020840 transcript:Zm00001d020840_T001 gene_biotype:protein_coding transcript_biotype:protein_coding description:Fasciclin-like arabinogalactan protein 8	description:Fasciclin-like arabinogalactan protein 8
307	zm00001d021024_p001	0.96440476056586	0.964383976851579	0.004653459536443	0.000806025989576	0.050241486071528	0.138140338888853	0.972917791239203	0.983166906711547	0.026782500929167	0.035823377314505	0.648319223497728	0.444710727140088	31067407.2822532	28933561.3268102	1.0737498551022	8	EC_3.2 glycosylase	Enzyme classification.EC_3 hydrolases.EC_3.2 glycosylase	Enzyme classification	Enzyme classification.EC_3 hydrolases	Zm00001d021024_P001 pep chromosome:B73_RefGen_v4:7:140750988:140754908:-1 gene:Zm00001d021024 transcript:Zm00001d021024_T001 gene_biotype:protein_coding transcript_biotype:protein_coding description:Glucan endo-1%2C3-beta-glucosidase A6	description:Glucan endo-1%2C3-beta-glucosidase A6
308	zm00001d021061_p001	0.618510445736353	0.012426085376852	0.116031870039477	0.102448014240916	0.804702314608813	0.026011249381983	0.680616721580581	0.033358618461347	0.310453163985222	0.338671121457575	0.977869838482085	0.174865542063751	30739547.0256079	28958058.9412684	1.06151959590775	3	component *(eL8) of large ribosomal-subunit (LSU) proteome	Protein biosynthesis.ribosome biogenesis.large ribosomal subunit (LSU).LSU proteome.component *(eL8)	Protein biosynthesis	Protein biosynthesis.ribosome biogenesis	Zm00001d021061_P001 pep chromosome:B73_RefGen_v4:7:141851056:141853484:-1 gene:Zm00001d021061 transcript:Zm00001d021061_T001 gene_biotype:protein_coding transcript_biotype:protein_coding description:60S ribosomal protein L7a-1	description:60S ribosomal protein L7a-1
309	zm00001d021147_p001	6.99648730612836E-08	0.369701817826208	0.008299347570905	0.643124713272405	0.54394048578507	0.424493551789394	6.58492922929728E-07	0.494605324671281	0.042835342301444	0.820573796838794	0.977869838482085	0.716076341358569	10438594.5969553	13660063.5218654	0.764168818120537	6	beta-type-7 component *(PBG) of 26S proteasome	Protein homeostasis.ubiquitin-proteasome system.26S proteasome.20S core particle.beta-type components.beta-type-7 component *(PBG)	Protein homeostasis	Protein homeostasis.ubiquitin-proteasome system	Zm00001d021147_P001 pep chromosome:B73_RefGen_v4:7:144097014:144102658:-1 gene:Zm00001d021147 transcript:Zm00001d021147_T001 gene_biotype:protein_coding transcript_biotype:protein_coding description:Proteasome subunit beta type-4	description:Proteasome subunit beta type-4
310	zm00001d021300_p001	0.004832520821421	2.15389652090402E-05	4.25882475965792E-07	0.011775781504568	0.161134356155414	0.000231448926943	0.010227557294013	0.000191183122168	1.70352990386317E-05	0.164365911718495	0.815870157748933	0.006676782059061	71280405.6846128	59118030.2802158	1.20573038964167	3	histone *(H2A)	Chromatin organisation.chromatin structure.DNA wrapping.histone *(H2A)	Chromatin organisation	Chromatin organisation.chromatin structure	Zm00001d021300_P001 pep chromosome:B73_RefGen_v4:7:148227448:148227942:-1 gene:Zm00001d021300 transcript:Zm00001d021300_T001 gene_biotype:protein_coding transcript_biotype:protein_coding description:Histone H2A	description:Histone H2A
311	zm00001d021421_p002	0.795939956838556	5.49350812816672E-10	0.87615492793727	0.278818655353683	0.617548467692307	0.138416213822352	0.838935395877266	3.13914750180955E-08	0.959242497593129	0.562083616658263	0.977869838482085	0.444710727140088	139712759.093147	142346326.171569	0.981498875669976	2	cytosolic UDP-glucose pyrophosphorylase	Carbohydrate metabolism.sucrose metabolism.biosynthesis.cytosolic UDP-glucose pyrophosphorylase	Carbohydrate metabolism	Carbohydrate metabolism.sucrose metabolism	Zm00001d021421_P002 pep chromosome:B73_RefGen_v4:7:151705669:151712189:-1 gene:Zm00001d021421 transcript:Zm00001d021421_T002 gene_biotype:protein_coding transcript_biotype:protein_coding description: UDP-glucose pyrophosphorylase2	description: UDP-glucose pyrophosphorylase2
312	zm00001d021447_p001	0.999352329120624	0.000245447092583	5.26789866371894E-06	0.013003210909186	0.377666245761796	0.024981687475748	0.999352329120624	0.001382800521593	0.000102788266609	0.164833125849224	0.97462256970786	0.172287499832743	35476174.626108	33213729.0453069	1.06811778279141	8	chitin receptor protein kinase *(CEBiP)	External stimuli response.pathogen.pattern-triggered immunity (PTI) machinery.fungal elicitor response.chitin receptor protein kinase *(CEBiP)	External stimuli response	External stimuli response.pathogen	Zm00001d021447_P001 pep chromosome:B73_RefGen_v4:7:152381542:152384274:-1 gene:Zm00001d021447 transcript:Zm00001d021447_T001 gene_biotype:protein_coding transcript_biotype:protein_coding description:LysM domain-containing GPI-anchored protein 2	description:LysM domain-containing GPI-anchored protein 2
313	zm00001d021526_p002	0.405770408672853	4.62080324831958E-08	0.841398846550373	0.511582503503621	0.919956081174259	0.426960518535047	0.48814485253877	1.23221419955189E-06	0.94062368112353	0.74142391812119	0.992476446857149	0.716076341358569	90047235.3159914	96883400.9487459	0.929439247943298	2	nucleoside diphosphate kinase	Nucleotide metabolism.deoxynucleotides.salvage pathway.nucleoside diphosphate kinase	Nucleotide metabolism	Nucleotide metabolism.deoxynucleotides	Zm00001d021526_P002 pep chromosome:B73_RefGen_v4:7:155153847:155156140:-1 gene:Zm00001d021526 transcript:Zm00001d021526_T002 gene_biotype:protein_coding transcript_biotype:protein_coding gene_symbol:nucleotide diphosphate kinase1 description:Nucleoside diphosphate kinase family protein	gene_symbol:nucleotide diphosphate kinase1 description:Nucleoside diphosphate kinase family protein
314	zm00001d021599_p002	0.023620439338137	0.702698218788641	0.396544710799715	0.897443654147436	0.208653606661665	0.549226236685478	0.040550110451737	0.799656578991341	0.649776413686369	0.952960478709055	0.88191823998012	0.787421127864484	3664722.33629996	2921078.31258284	1.2545785987708	7	EC_1.10 oxidoreductase acting on diphenol or related substance as donor	Enzyme classification.EC_1 oxidoreductases.EC_1.10 oxidoreductase acting on diphenol or related substance as donor	Enzyme classification	Enzyme classification.EC_1 oxidoreductases	Zm00001d021599_P002 pep chromosome:B73_RefGen_v4:7:157782228:157788323:1 gene:Zm00001d021599 transcript:Zm00001d021599_T002 gene_biotype:protein_coding transcript_biotype:protein_coding description:SKU5 similar 4	description:SKU5 similar 4
315	zm00001d021626_p002	0.059696534073502	0.550923357141631	0.03534268367225	0.061974425417353	0.013894175603656	0.001788196456019	0.092552766005429	0.666775621351444	0.130898828415741	0.278536743448776	0.574921814005476	0.028611143296299	142574175.643426	136928240.866972	1.04123280004699	8	threonine reactive imine intermediate deaminase *(RidA)	Amino acid metabolism.aspartate group amino acid biosynthesis.aspartate-derived amino acids.isoleucine.threonine reactive imine intermediate deaminase *(RidA)	Amino acid metabolism	Amino acid metabolism.aspartate group amino acid biosynthesis	Zm00001d021626_P002 pep chromosome:B73_RefGen_v4:7:158451764:158454481:1 gene:Zm00001d021626 transcript:Zm00001d021626_T002 gene_biotype:protein_coding transcript_biotype:protein_coding description:Reactive Intermediate Deaminase A chloroplastic	description:Reactive Intermediate Deaminase A chloroplastic
316	zm00001d021690_p001	0.177513107500039	0.865586423159339	0.035311982412095	0.048569111019437	0.146076320995147	0.007140540268621	0.239478053962953	0.923292184703295	0.130898828415741	0.25122742997325	0.815870157748933	0.088885335884186	3071786.77571716	3450414.97135966	0.890265895903733	6	EC_3.2 glycosylase	Enzyme classification.EC_3 hydrolases.EC_3.2 glycosylase	Enzyme classification	Enzyme classification.EC_3 hydrolases	Zm00001d021690_P001 pep chromosome:B73_RefGen_v4:7:160256705:160259195:1 gene:Zm00001d021690 transcript:Zm00001d021690_T001 gene_biotype:protein_coding transcript_biotype:protein_coding description:Hydrolase%2C hydrolyzing O-glycosyl compounds	description:Hydrolase%2C hydrolyzing O-glycosyl compounds
317	zm00001d021893_p002	1.88856150299951E-05	0.333403376871309	0.670511889906698	0.453604208314727	0.174696387751745	0.460725291832913	8.3013692439539E-05	0.459866726719047	0.85551756287936	0.687081250675451	0.853904640636304	0.740363899057615	11122854.1886153	8585319.69037113	1.29556668706119	1	nucleocytoplasmic import karyopherin *(IMB3)	Protein translocation.nucleus.nucleocytoplasmic transport.nuclear transport receptor activities.import karyopherin *(IMB3)	Protein translocation	Protein translocation.nucleus	Zm00001d021893_P002 pep chromosome:B73_RefGen_v4:7:165532355:165542650:-1 gene:Zm00001d021893 transcript:Zm00001d021893_T002 gene_biotype:protein_coding transcript_biotype:protein_coding description:ARM repeat superfamily protein	description:ARM repeat superfamily protein
318	zm00001d021999_p002	0.291558265507016	2.12053572403821E-06	0.223097854073373	0.762152632824623	0.869763596775404	0.818191900775244	0.371411803193651	3.26236265236648E-05	0.457895334481148	0.888807735072447	0.981397570409483	0.943160692536304	32011535.8220715	30957601.9368017	1.03404442913315	8	mRNA endoribonuclease *(G3BP)	RNA processing.RNA homeostasis.mRNA stress granule formation.mRNA endoribonuclease *(G3BP)	RNA processing	RNA processing.RNA homeostasis	Zm00001d021999_P002 pep chromosome:B73_RefGen_v4:7:167781355:167785408:1 gene:Zm00001d021999 transcript:Zm00001d021999_T002 gene_biotype:protein_coding transcript_biotype:protein_coding description:Nuclear transport factor 2 (NTF2) family protein with RNA binding (RRM-RBD-RNP motifs) domain	description:Nuclear transport factor 2 (NTF2) family protein with RNA binding (RRM-RBD-RNP motifs) domain
319	zm00001d022016_p001	2.65873692178112E-07	0.0073886577522	0.101824172186476	0.777908667411774	0.895850438226216	0.297541144522868	1.89909780127223E-06	0.021572723364089	0.283830445119097	0.895434437308517	0.991125785998721	0.607226825556873	5107334.25048295	3723484.81618821	1.37165437825295	8	not classified	not assigned.not annotated	not assigned	not assigned.not annotated	Zm00001d022016_P001 pep chromosome:B73_RefGen_v4:7:168053130:168058705:-1 gene:Zm00001d022016 transcript:Zm00001d022016_T001 gene_biotype:protein_coding transcript_biotype:protein_coding description:FRIGIDA-like protein 3	description:FRIGIDA-like protein 3
320	zm00001d022043_p001	7.43703922734396E-10	0.935219560873915	0.036956818227709	0.606955012115175	0.869524562085287	0.931571826571656	1.45975923481333E-08	0.962178129658349	0.133780337475871	0.802585139987008	0.981397570409483	0.978028164379691	8454580.34346631	5696768.86546449	1.4841009953415	7	not classified	not assigned.not annotated	not assigned	not assigned.not annotated	Zm00001d022043_P001 pep chromosome:B73_RefGen_v4:7:168534602:168539985:1 gene:Zm00001d022043 transcript:Zm00001d022043_T001 gene_biotype:protein_coding transcript_biotype:protein_coding description:Saccharopine dehydrogenase	description:Saccharopine dehydrogenase
321	zm00001d022124_p001	0.559489129499465	8.6180230791591E-05	0.000148282987957	0.01798180417801	0.456424537097729	0.000944103884247	0.63041028675996	0.000589266535327	0.00160305932926	0.177324101700995	0.977869838482085	0.016784069053276	55156335.5383976	55840912.4927347	0.987740584389158	3	component *(uL15) of large ribosomal-subunit (LSU) proteome	Protein biosynthesis.ribosome biogenesis.large ribosomal subunit (LSU).LSU proteome.component *(uL15)	Protein biosynthesis	Protein biosynthesis.ribosome biogenesis	Zm00001d022124_P001 pep chromosome:B73_RefGen_v4:7:170836044:170836481:-1 gene:Zm00001d022124 transcript:Zm00001d022124_T001 gene_biotype:protein_coding transcript_biotype:protein_coding description:60S ribosomal protein L27a-3	description:60S ribosomal protein L27a-3
322	zm00001d022134_p001	0.037546197716795	0.275888166324228	0.625390735617253	0.144888912804939	0.84587872292282	0.614887372858089	0.060680723582699	0.395538589712155	0.821658740026126	0.413363521728723	0.97872849329482	0.833745590316053	119505973.939785	145353912.9227	0.822172389699195	5	component *(eEF1B-beta/-delta) of eEF1B eEF1A-GDP-recycling complex	Protein biosynthesis.translation elongation.eEF1 aminoacyl-tRNA binding factor activity.eEF1B eEF1A-GDP-recycling complex.component *(eEF1B-beta/-delta)	Protein biosynthesis	Protein biosynthesis.translation elongation	Zm00001d022134_P001 pep chromosome:B73_RefGen_v4:7:170973757:170976434:-1 gene:Zm00001d022134 transcript:Zm00001d022134_T001 gene_biotype:protein_coding transcript_biotype:protein_coding description:Elongation factor 1-beta	description:Elongation factor 1-beta
323	zm00001d022152_p001	0.009844087864248	0.52850614412379	0.119356818737147	0.881662129097546	0.024420268841082	0.009855920169747	0.018930938200476	0.647601560913379	0.316177003277209	0.945213099216263	0.592006517359574	0.111125943111733	22622062.5179658	25281526.2573933	0.894806044842735	6	alanine aminotransferase	Amino acid metabolism.pyruvate group amino acid biosynthesis.alanine.alanine aminotransferase	Amino acid metabolism	Amino acid metabolism.pyruvate group amino acid biosynthesis	Zm00001d022152_P001 pep chromosome:B73_RefGen_v4:7:171321714:171327952:-1 gene:Zm00001d022152 transcript:Zm00001d022152_T001 gene_biotype:protein_coding transcript_biotype:protein_coding gene_symbol:alanine aminotransferase9 description: alanine aminotransferase9	gene_symbol:alanine aminotransferase9 description: alanine aminotransferase9
324	zm00001d022181_p004	0.713925313463662	0.311146220970582	0.035078676930762	0.076018897928813	0.400241518603262	0.05564011241829	0.765603553312238	0.434428360153425	0.130898828415741	0.305603609764073	0.977869838482085	0.271415182528243	18482821.2145806	17313276.0308669	1.0675519284524	3	3-deoxy-D-arabino-heptulosonate 7-phosphate (DAHP) synthase	Amino acid metabolism.shikimate group amino acid biosynthesis.shikimate pathway.3-deoxy-D-arabino-heptulosonate 7-phosphate (DAHP) synthase	Amino acid metabolism	Amino acid metabolism.shikimate group amino acid biosynthesis	Zm00001d022181_P004 pep chromosome:B73_RefGen_v4:7:172074891:172079102:-1 gene:Zm00001d022181 transcript:Zm00001d022181_T004 gene_biotype:protein_coding transcript_biotype:protein_coding description:Phospho-2-dehydro-3-deoxyheptonate aldolase 1	description:Phospho-2-dehydro-3-deoxyheptonate aldolase 1
325	zm00001d022286_p001	1.28480237896381E-13	0.03557142650236	0.004179467032382	0.131555739187538	0.733325808372026	0.20373759003676	1.28480237896381E-11	0.078600823667186	0.024405646904418	0.39352246742986	0.977869838482085	0.507757233736473	8882795.42505981	4543046.06018227	1.95525101603381	7	RNA helicase *(Brr2)	RNA processing.pre-RNA splicing.MAC/NTC spliceosome-associated complex.core components.RNA helicase component *(MAC14/Brr2)	RNA processing	RNA processing.pre-RNA splicing	Zm00001d022286_P001 pep chromosome:B73_RefGen_v4:7:174472991:174481765:-1 gene:Zm00001d022286 transcript:Zm00001d022286_T001 gene_biotype:protein_coding transcript_biotype:protein_coding description:DExH-box ATP-dependent RNA helicase DExH12	description:DExH-box ATP-dependent RNA helicase DExH12
326	zm00001d022307_p001	0.006316005163974	0.775747911259107	0.843121854467888	0.20082731124736	0.899867990735998	0.988231246499243	0.012955216358512	0.857180012441003	0.94062368112353	0.482468015008672	0.991125785998721	0.996954599242616	17705141.7734203	14198695.3833728	1.24695553326354	1	Hsp60-co-chaperone *(Hsp10)	Protein homeostasis.protein quality control.Hsp60 chaperone system.Hsp60-co-chaperone *(Hsp10)	Protein homeostasis	Protein homeostasis.protein quality control	Zm00001d022307_P001 pep chromosome:B73_RefGen_v4:7:174845532:174847350:1 gene:Zm00001d022307 transcript:Zm00001d022307_T001 gene_biotype:protein_coding transcript_biotype:protein_coding description:10 kDa chaperonin	description:10 kDa chaperonin
327	zm00001d022324_p001	0.014432287526822	0.007938885820751	0.030109902063729	0.212992315361663	0.6678224762619	0.085550742176888	0.026181020456821	0.022831080139399	0.117609131752156	0.495330965957355	0.977869838482085	0.351436424292358	21926900.5701853	24664066.8369051	0.889022103093554	2	component *(CA) of NADH dehydrogenase carbonic anhydrase module	Cellular respiration.oxidative phosphorylation.NADH dehydrogenase complex.non-core modules.carbonic anhydrase module.component *(CA)	Cellular respiration	Cellular respiration.oxidative phosphorylation	Zm00001d022324_P001 pep chromosome:B73_RefGen_v4:7:175460208:175464217:-1 gene:Zm00001d022324 transcript:Zm00001d022324_T001 gene_biotype:protein_coding transcript_biotype:protein_coding description:Gamma carbonic anhydrase 2 mitochondrial	description:Gamma carbonic anhydrase 2 mitochondrial
328	zm00001d022378_p002	0.018391222161545	0.00714855101441	0.555808530700941	0.668441768711283	0.25867107808564	0.529422294200276	0.032841468145616	0.021102733621874	0.782828916480199	0.835555543912016	0.950727532906463	0.776680252480574	35286714.8842916	31153006.4962082	1.13269051218497	2	scaffold component *(Sec31) of coat protein complex	Vesicle trafficking.anterograde trafficking.Coat protein II (COPII) coatomer machinery.coat protein complex.scaffold component *(Sec31)	Vesicle trafficking	Vesicle trafficking.anterograde trafficking	Zm00001d022378_P002 pep chromosome:B73_RefGen_v4:7:176432889:176443998:1 gene:Zm00001d022378 transcript:Zm00001d022378_T002 gene_biotype:protein_coding transcript_biotype:protein_coding description:Protein transport protein SEC31 homolog B	description:Protein transport protein SEC31 homolog B
329	zm00001d022390_p001	0.037371161872045	0.24478204225642	1.13693021869245E-09	0.665792857705278	0.432764382481745	6.08523522316326E-08	0.060520100197644	0.361969748253486	1.2993488213628E-07	0.834849978313828	0.977869838482085	1.62272939284354E-05	9719119.11607461	10695400.9968473	0.908719469138139	2	A1-class (Pepsin) protease	Protein homeostasis.proteolysis.aspartic-type peptidase activities.A1-class (Pepsin) protease	Protein homeostasis	Protein homeostasis.proteolysis	Zm00001d022390_P001 pep chromosome:B73_RefGen_v4:7:176616853:176618205:1 gene:Zm00001d022390 transcript:Zm00001d022390_T001 gene_biotype:protein_coding transcript_biotype:protein_coding description:Eukaryotic aspartyl protease family protein	description:Eukaryotic aspartyl protease family protein
330	zm00001d022421_p001	9.14403010908E-06	0.001222197114607	0.008254906546482	0.016160462488079	0.558772585846123	0.153551579041513	4.43346914379637E-05	0.004700758133105	0.042835342301444	0.168330243014457	0.977869838482085	0.462972638760872	255377071.649945	308068524.268218	0.828961907927999	2	not classified	not assigned.not annotated	not assigned	not assigned.not annotated	Zm00001d022421_P001 pep chromosome:B73_RefGen_v4:7:177324035:177325793:-1 gene:Zm00001d022421 transcript:Zm00001d022421_T001 gene_biotype:protein_coding transcript_biotype:protein_coding description:hydroxyproline-rich glycoprotein family protein	description:hydroxyproline-rich glycoprotein family protein
331	zm00001d022462_p001	5.45680543352846E-10	9.46261189684554E-05	8.29068170122541E-06	0.001287177313182	0.056576334852193	0.000477343766781	1.11934470431353E-08	0.000636141976259	0.000144185768717	0.049035326216471	0.675538326593344	0.010987361781537	29292238.8670652	18964358.3646444	1.54459424905591	3	component *(eL18) of large ribosomal-subunit (LSU) proteome	Protein biosynthesis.ribosome biogenesis.large ribosomal subunit (LSU).LSU proteome.component *(eL18)	Protein biosynthesis	Protein biosynthesis.ribosome biogenesis	Zm00001d022462_P001 pep chromosome:B73_RefGen_v4:7:178148395:178150867:-1 gene:Zm00001d022462 transcript:Zm00001d022462_T001 gene_biotype:protein_coding transcript_biotype:protein_coding description:60S ribosomal protein L18-3	description:60S ribosomal protein L18-3
332	zm00001d022463_p001	0.555947417851723	0.255656281426016	0.584156647893264	0.110926865749172	0.835959445038921	0.336191386944342	0.62959888914954	0.371863682074206	0.800386102759642	0.357600313443396	0.977869838482085	0.653993797962182	95602137.0745723	91987974.0937189	1.03928951600968	7	component *(eL22) of large ribosomal-subunit (LSU) proteome	Protein biosynthesis.ribosome biogenesis.large ribosomal subunit (LSU).LSU proteome.component *(eL22)	Protein biosynthesis	Protein biosynthesis.ribosome biogenesis	Zm00001d022463_P001 pep chromosome:B73_RefGen_v4:7:178165232:178167051:-1 gene:Zm00001d022463 transcript:Zm00001d022463_T001 gene_biotype:protein_coding transcript_biotype:protein_coding description:60S ribosomal protein L22-2	description:60S ribosomal protein L22-2
333	zm00001d022490_p001	0.729334297310584	6.41886010136395E-05	7.89610216150625E-05	0.518753990921405	0.684489090744577	0.059136803995109	0.780036681615598	0.000454432573548	0.000928953195471	0.749103235987588	0.977869838482085	0.27747956627062	33183243.7271124	33214945.0897068	0.999045569321014	2	EC_5.3 intramolecular oxidoreductase	Enzyme classification.EC_5 isomerases.EC_5.3 intramolecular oxidoreductase	Enzyme classification	Enzyme classification.EC_5 isomerases	Zm00001d022490_P001 pep chromosome:B73_RefGen_v4:7:178662946:178667470:1 gene:Zm00001d022490 transcript:Zm00001d022490_T001 gene_biotype:protein_coding transcript_biotype:protein_coding description:Xylose isomerase	description:Xylose isomerase
334	zm00001d022513_p001	0.010537881187783	0.188216019727354	0.842968882866987	0.010881272325894	0.777448996292283	0.919861142514531	0.019977025948404	0.294087530823991	0.94062368112353	0.164365911718495	0.977869838482085	0.974249187312897	106906039.019022	125977872.265001	0.848609657370145	5	component *(eEF1B-beta/-delta) of eEF1B eEF1A-GDP-recycling complex	Protein biosynthesis.translation elongation.eEF1 aminoacyl-tRNA binding factor activity.eEF1B eEF1A-GDP-recycling complex.component *(eEF1B-beta/-delta)	Protein biosynthesis	Protein biosynthesis.translation elongation	Zm00001d022513_P001 pep chromosome:B73_RefGen_v4:7:179170038:179171958:-1 gene:Zm00001d022513 transcript:Zm00001d022513_T001 gene_biotype:protein_coding transcript_biotype:protein_coding description:Elongation factor 1-beta 2	description:Elongation factor 1-beta 2
335	zm00001d023376_p002	0.007517708910699	7.36124910426812E-06	0.215696108262971	0.61378617578778	0.007090617051191	0.491703102042692	0.01514903558831	8.29436518790774E-05	0.451592720260778	0.805326119576143	0.515681240086649	0.756049856510947	21290327.3219493	22888527.5344357	0.930174616515546	2	not classified	not assigned.not annotated	not assigned	not assigned.not annotated	Zm00001d023376_P002 pep chromosome:B73_RefGen_v4:10:4272268:4274843:-1 gene:Zm00001d023376 transcript:Zm00001d023376_T002 gene_biotype:protein_coding transcript_biotype:protein_coding gene_symbol:aluminum-induced protein homolog1 description: aluminum-induced protein homolog1	gene_symbol:aluminum-induced protein homolog1 description: aluminum-induced protein homolog1
336	zm00001d023379_p001	0.595841102076672	6.60578048710104E-06	0.16813116099384	0.522424931495388	0.424454376546896	0.604468070573284	0.664815734534641	7.82206017185361E-05	0.388742568771885	0.7503410147151	0.977869838482085	0.822405538194944	5422890.84632848	5082432.72826594	1.06698723549632	2	EC_2.7 transferase transferring phosphorus-containing group	Enzyme classification.EC_2 transferases.EC_2.7 transferase transferring phosphorus-containing group	Enzyme classification	Enzyme classification.EC_2 transferases	Zm00001d023379_P001 pep chromosome:B73_RefGen_v4:10:4293119:4298209:-1 gene:Zm00001d023379 transcript:Zm00001d023379_T001 gene_biotype:protein_coding transcript_biotype:protein_coding description: pyruvate kinase2	description: pyruvate kinase2
337	zm00001d023429_p001	0.009055999377174	0.025954259455298	0.618893161600917	0.041156642986481	0.7307302720272	0.220464885674392	0.017584464810046	0.061322369572454	0.821658740026126	0.240330761964851	0.977869838482085	0.526483309073175	10268514.8317982	11867140.8441082	0.865289707663351	6	diaminopimelate decarboxylase	Amino acid metabolism.aspartate group amino acid biosynthesis.aspartate-derived amino acids.lysine.diaminopimelate decarboxylase	Amino acid metabolism	Amino acid metabolism.aspartate group amino acid biosynthesis	Zm00001d023429_P001 pep chromosome:B73_RefGen_v4:10:5402577:5411941:1 gene:Zm00001d023429 transcript:Zm00001d023429_T001 gene_biotype:protein_coding transcript_biotype:protein_coding description:Diaminopimelate decarboxylase 2 chloroplastic	description:Diaminopimelate decarboxylase 2 chloroplastic
338	zm00001d023606_p005	0.488735995903322	0.120451679692486	0.763203811142188	0.365634695966435	0.157272792308026	0.59227421608155	0.571621047840143	0.207675309814631	0.915368380417298	0.626354939557063	0.815870157748933	0.816052791800555	5806886.37486421	6008119.18811776	0.966506521100392	4	dihydrolipoamide acetyltransferase component of plastidial pyruvate dehydrogenase complex	Lipid metabolism.fatty acid metabolism.acetyl-CoA generation.plastidial pyruvate dehydrogenase complex.E2 dihydrolipoamide acetyltransferase component	Lipid metabolism	Lipid metabolism.fatty acid metabolism	Zm00001d023606_P005 pep chromosome:B73_RefGen_v4:10:11858189:11863254:-1 gene:Zm00001d023606 transcript:Zm00001d023606_T005 gene_biotype:protein_coding transcript_biotype:protein_coding description:Dihydrolipoyllysine-residue acetyltransferase component 5 of pyruvate dehydrogenase complex chloroplastic	description:Dihydrolipoyllysine-residue acetyltransferase component 5 of pyruvate dehydrogenase complex chloroplastic
339	zm00001d023741_p004	3.36464907587378E-05	2.16345617137926E-05	0.444306947456354	0.776044201709731	0.409667644110976	0.877381784665803	0.000137054846042	0.000191183122168	0.698321331954976	0.89457544865675	0.977869838482085	0.953616765764561	95355310.8419114	84007419.6180362	1.13508201151126	8	alanine-tRNA ligase	Protein biosynthesis.aminoacyl-tRNA synthetase activities.alanine-tRNA ligase	Protein biosynthesis	Protein biosynthesis.aminoacyl-tRNA synthetase activities	Zm00001d023741_P004 pep chromosome:B73_RefGen_v4:10:18388820:18406334:-1 gene:Zm00001d023741 transcript:Zm00001d023741_T004 gene_biotype:protein_coding transcript_biotype:protein_coding description:Alanine--tRNA ligase	description:Alanine--tRNA ligase
340	zm00001d023943_p002	0.911463143600813	0.338867925419895	0.125195719410603	0.036008234433037	0.257382147997124	0.091439377156538	0.93244311365812	0.462848700709245	0.326242917030888	0.237530754779214	0.950727532906463	0.36575750862615	51503779.7250693	52063892.3257361	0.989241822390795	3	subunit delta of cargo adaptor F-subcomplex	Vesicle trafficking.retrograde trafficking.Coat protein I (COPI) coatomer machinery.coat protein complex.cargo adaptor F-subcomplex.subunit delta	Vesicle trafficking	Vesicle trafficking.retrograde trafficking	Zm00001d023943_P002 pep chromosome:B73_RefGen_v4:10:30683334:30694966:-1 gene:Zm00001d023943 transcript:Zm00001d023943_T002 gene_biotype:protein_coding transcript_biotype:protein_coding description:Coatomer subunit delta	description:Coatomer subunit delta
341	zm00001d023994_p002	0.001624971789466	0.04121417803879	1.41680986744742E-05	1.47670130558459E-05	0.882536316102203	0.644264662756368	0.004140055514563	0.088392627566346	0.00022224468509	0.001968935074113	0.984698818524076	0.857590233286347	527419615.672304	547413443.012637	0.963475819610313	3	EC_3.2 glycosylase	Enzyme classification.EC_3 hydrolases.EC_3.2 glycosylase	Enzyme classification	Enzyme classification.EC_3 hydrolases	Zm00001d023994_P002 pep chromosome:B73_RefGen_v4:10:35174831:35179918:1 gene:Zm00001d023994 transcript:Zm00001d023994_T002 gene_biotype:protein_coding transcript_biotype:protein_coding gene_symbol:beta glucosidase1 description:Beta-glucosidase%2C chloroplastic	gene_symbol:beta glucosidase1 description:Beta-glucosidase%2C chloroplastic
342	zm00001d024048_p002	0.109254504456625	0.680971679859088	0.281611865564584	0.427718582466029	0.650258095771749	0.263856888825474	0.158053532667812	0.786554147300861	0.53768375286794	0.676196842733983	0.977869838482085	0.570501381244268	64376196.0294775	68139035.2339828	0.94477704018579	6	argininosuccinate synthetase	Amino acid metabolism.glutamate group amino acid biosynthesis.glutamate-derived amino acids.arginine.argininosuccinate synthetase	Amino acid metabolism	Amino acid metabolism.glutamate group amino acid biosynthesis	Zm00001d024048_P002 pep chromosome:B73_RefGen_v4:10:39712844:39724848:1 gene:Zm00001d024048 transcript:Zm00001d024048_T002 gene_biotype:protein_coding transcript_biotype:protein_coding description:Argininosuccinate synthase chloroplastic	description:Argininosuccinate synthase chloroplastic
343	zm00001d024245_p001	2.73857545089914E-09	0.15588959352535	0.353243259020208	0.283585151602419	0.683870171172259	0.230762093755803	4.86857857937625E-08	0.253995264399756	0.621087048826739	0.562948191766589	0.977869838482085	0.536656031990241	127548616.447888	166015255.213741	0.768294553917178	6	lactoyl-glutathione lyase *(GLX1)	Cellular respiration.glycolysis.methylglyoxal degradation.lactoyl-glutathione lyase *(GLX1)	Cellular respiration	Cellular respiration.glycolysis	Zm00001d024245_P001 pep chromosome:B73_RefGen_v4:10:59264330:59271577:-1 gene:Zm00001d024245 transcript:Zm00001d024245_T001 gene_biotype:protein_coding transcript_biotype:protein_coding gene_symbol:glyoxylase1 description: glyoxylase1	gene_symbol:glyoxylase1 description: glyoxylase1
344	zm00001d024270_p001	0.004761670745278	1.30307173394807E-05	0.001947102762683	0.48925483385965	0.500421834573902	0.677684826214739	0.010131214351655	0.000131956631286	0.013428294915054	0.722147356250406	0.977869838482085	0.873023930711419	4833326.9798981	4356618.12223757	1.10942176805152	8	not classified	not assigned.not annotated	not assigned	not assigned.not annotated	Zm00001d024270_P001 pep chromosome:B73_RefGen_v4:10:60598911:60606190:1 gene:Zm00001d024270 transcript:Zm00001d024270_T001 gene_biotype:protein_coding transcript_biotype:protein_coding description:RNA-binding KH domain-containing protein	description:RNA-binding KH domain-containing protein
345	zm00001d024274_p002	0.008861002344263	0.354257131810171	0.156825426888109	0.011991146884901	0.630863762590086	0.676985607936323	0.017289760671733	0.478457650883238	0.371486813756204	0.164365911718495	0.977869838482085	0.873023930711419	37288272.9527458	38276054.212155	0.974193231780524	6	not classified	not assigned.not annotated	not assigned	not assigned.not annotated	Zm00001d024274_P002 pep chromosome:B73_RefGen_v4:10:61030755:61038681:-1 gene:Zm00001d024274 transcript:Zm00001d024274_T002 gene_biotype:protein_coding transcript_biotype:protein_coding description:Obg-like ATPase 1	description:Obg-like ATPase 1
346	zm00001d024393_p001	0.093988483118971	0.504985582268225	0.39508957360136	0.698160841189794	0.109756318470944	0.512449026632827	0.13796474586271	0.628286883070886	0.649776413686369	0.851415659987554	0.805550961254637	0.766278918329461	7727800.37123923	6864012.70263471	1.1258429589259	5	indole-3-glycerol phosphate synthase	Amino acid metabolism.shikimate group amino acid biosynthesis.tryptophan.indole-3-glycerol phosphate synthase	Amino acid metabolism	Amino acid metabolism.shikimate group amino acid biosynthesis	Zm00001d024393_P001 pep chromosome:B73_RefGen_v4:10:68584698:68594686:-1 gene:Zm00001d024393 transcript:Zm00001d024393_T001 gene_biotype:protein_coding transcript_biotype:protein_coding description:Indole-3-glycerol phosphate synthase chloroplastic	description:Indole-3-glycerol phosphate synthase chloroplastic
347	zm00001d024408_p001	0.155093675949537	0.892986662141436	0.23007982061639	0.158798276950342	0.608497009273857	0.163803393980346	0.21318718343579	0.937518805397833	0.465887491421277	0.433578913174995	0.977869838482085	0.474029713051432	10320388.4855371	7770233.36774482	1.3281954346929	7	not classified	not assigned.not annotated	not assigned	not assigned.not annotated	Zm00001d024408_P001 pep chromosome:B73_RefGen_v4:10:69366565:69371979:-1 gene:Zm00001d024408 transcript:Zm00001d024408_T001 gene_biotype:protein_coding transcript_biotype:protein_coding description:Galactose mutarotase-like superfamily protein	description:Galactose mutarotase-like superfamily protein
348	zm00001d024518_p001	0.001425751980601	0.14982032841798	0.326373802264806	0.241384836428836	0.440340725414877	0.8699139518872	0.003691267263693	0.245104831767656	0.590721814053947	0.527617128806199	0.977869838482085	0.953021690845012	15897267.8385444	10756310.0576746	1.47794808380424	1	acyl-CoA-binding protein *(ACBP6)	Lipid metabolism.lipid trafficking.acyl-CoA-binding protein activities.acyl-CoA-binding protein *(ACBP6)	Lipid metabolism	Lipid metabolism.lipid trafficking	Zm00001d024518_P001 pep chromosome:B73_RefGen_v4:10:75760691:75762808:1 gene:Zm00001d024518 transcript:Zm00001d024518_T001 gene_biotype:protein_coding transcript_biotype:protein_coding gene_symbol:Acyl-CoA-binding protein1 description: Acyl-CoA-binding protein1	gene_symbol:Acyl-CoA-binding protein1 description: Acyl-CoA-binding protein1
349	zm00001d024523_p001	0.006240828434833	2.53991739042008E-05	0.009531188643373	0.167580600756607	0.742884430273734	0.763793960424855	0.012834608606341	0.000207340195136	0.047067598238878	0.441887266527685	0.977869838482085	0.905118574563527	42285820.822053	37156664.6994488	1.13804134908482	8	auxin signalling transcriptional co-repressor *(TPL/TPR)	Phytohormone action.auxin.perception and signal transduction.transcriptional co-repressor *(TPL/TPR)	Phytohormone action	Phytohormone action.auxin	Zm00001d024523_P001 pep chromosome:B73_RefGen_v4:10:75993828:76002908:-1 gene:Zm00001d024523 transcript:Zm00001d024523_T001 gene_biotype:protein_coding transcript_biotype:protein_coding gene_symbol:ramosa1 enhancer locus2 description:Ramosa 1 enhancer locus 2%3B Ramosa1 enhancer locus2	gene_symbol:ramosa1 enhancer locus2 description:Ramosa 1 enhancer locus 2%3B Ramosa1 enhancer locus2
350	zm00001d024633_p001	2.00594861925732E-07	0.533373614216809	0.055252444156244	0.319745605015033	0.675183894917278	0.03423684919959	1.51392348623194E-06	0.65045562709367	0.179147194903758	0.589675070409645	0.977869838482085	0.204399099699047	20035793.1127885	24572656.5744122	0.815369435214096	6	monodehydroascorbate reductase *(MDAR)	Redox homeostasis.ascorbate-based redox regulation.monodehydroascorbate reductase *(MDAR)	Redox homeostasis	Redox homeostasis.ascorbate-based redox regulation	Zm00001d024633_P001 pep chromosome:B73_RefGen_v4:10:81347903:81352551:1 gene:Zm00001d024633 transcript:Zm00001d024633_T001 gene_biotype:protein_coding transcript_biotype:protein_coding description:Monodehydroascorbate reductase 5 mitochondrial	description:Monodehydroascorbate reductase 5 mitochondrial
351	zm00001d024754_p001	0.4942538668911	0.03635917845979	0.303539369591307	0.903762553899762	0.342389975255719	0.502238203030434	0.57555035445834	0.079473614119759	0.564883990829971	0.953576118089582	0.958044542571583	0.762410934391551	9564680.45229577	11931631.3918766	0.80162386333923	4	S-adenosyl methionine synthetase	Coenzyme metabolism.S-adenosyl methionine (SAM) cycle.S-adenosyl methionine synthetase *(MAT)	Coenzyme metabolism	Coenzyme metabolism.S-adenosyl methionine (SAM) cycle	Zm00001d024754_P001 pep chromosome:B73_RefGen_v4:10:86460332:86461525:1 gene:Zm00001d024754 transcript:Zm00001d024754_T001 gene_biotype:protein_coding transcript_biotype:protein_coding description:S-adenosylmethionine synthase	description:S-adenosylmethionine synthase
352	zm00001d024952_p001	0.000280845332625	0.668261718942575	0.743858551520696	0.970833938338212	0.958943162782191	0.120358516516888	0.000860828605748	0.780451642560671	0.904387296681698	0.986075977717389	0.992551089251393	0.420466433246769	13872023.9708468	8260127.99526775	1.67939576466541	1	aconitase *(ACO)	Cellular respiration.tricarboxylic acid cycle.aconitase *(ACO)	Cellular respiration	Cellular respiration.tricarboxylic acid cycle	Zm00001d024952_P001 pep chromosome:B73_RefGen_v4:10:96586361:96592679:-1 gene:Zm00001d024952 transcript:Zm00001d024952_T001 gene_biotype:protein_coding transcript_biotype:protein_coding gene_symbol:aconitase2 description: aconitase2	gene_symbol:aconitase2 description: aconitase2
353	zm00001d025100_p008	0.000387899672943	0.922393784626987	0.972513449414945	0.078987533418021	0.753487493398108	0.461801982037187	0.001140881391008	0.955848481478743	0.986071938570286	0.30712883172656	0.977869838482085	0.740363899057615	12628126.111308	10719090.2943881	1.17809681274159	7	translation termination factor *(eRF3)	RNA processing.RNA homeostasis.NMD Nonsense-Mediated Decay.eRF1-eRF3 aberrant mRNA detection complex.GTPase component *(eRF3)	RNA processing	RNA processing.RNA homeostasis	Zm00001d025100_P008 pep chromosome:B73_RefGen_v4:10:104005271:104026698:-1 gene:Zm00001d025100 transcript:Zm00001d025100_T008 gene_biotype:protein_coding transcript_biotype:protein_coding description:Translation elongation factor EF1A/initiation factor IF2gamma family protein	description:Translation elongation factor EF1A/initiation factor IF2gamma family protein
354	zm00001d025165_p003	0.004475825188817	0.000865144292906	0.701154686408335	0.358924514859293	0.032670567369678	0.538975142908201	0.009756567169083	0.003681465076194	0.8737130048702	0.623900921599786	0.607824509203318	0.780295684425333	6541426.93955836	5387122.68523344	1.21427101660205	8	mRNA endoribonuclease *(G3BP)	RNA processing.RNA homeostasis.mRNA stress granule formation.mRNA endoribonuclease *(G3BP)	RNA processing	RNA processing.RNA homeostasis	Zm00001d025165_P003 pep chromosome:B73_RefGen_v4:10:107136541:107140951:1 gene:Zm00001d025165 transcript:Zm00001d025165_T003 gene_biotype:protein_coding transcript_biotype:protein_coding description:Nuclear transport factor 2 (NTF2) family protein with RNA binding (RRM-RBD-RNP motifs) domain	description:Nuclear transport factor 2 (NTF2) family protein with RNA binding (RRM-RBD-RNP motifs) domain
355	zm00001d025185_p001	0.944784989149879	0.443182695658417	0.717749999931485	0.198083576296593	0.78327319667723	0.433044182288092	0.95795689647643	0.562290577712457	0.886111111026524	0.478751846034061	0.977869838482085	0.720239804221359	5806678.80750862	6252385.60315807	0.928714122266495	5	component *(eIF3h) of eIF3 mRNA-to-PIC binding complex	Protein biosynthesis.translation initiation.Pre-Initiation Complex (PIC) module.eIF3 mRNA-to-PIC binding complex.component *(eIF3h)	Protein biosynthesis	Protein biosynthesis.translation initiation	Zm00001d025185_P001 pep chromosome:B73_RefGen_v4:10:108297253:108318568:1 gene:Zm00001d025185 transcript:Zm00001d025185_T001 gene_biotype:protein_coding transcript_biotype:protein_coding description:Eukaryotic translation initiation factor 3 subunit H	description:Eukaryotic translation initiation factor 3 subunit H
356	zm00001d025201_p001	0.176411671587161	0.052911383037019	0.170569470844827	0.535713388987102	0.288058098562387	0.828818082663193	0.238797524991081	0.109377535993837	0.392113726080061	0.753790324087424	0.950727532906463	0.943681680598164	15467764.3234305	13757608.1116971	1.12430621644757	5	ketoacyl-ACP reductase	Lipid metabolism.fatty acid metabolism.plastidial fatty acid synthase (ptFAS) system.ketoacyl-ACP reductase *(KAR)	Lipid metabolism	Lipid metabolism.fatty acid metabolism	Zm00001d025201_P001 pep chromosome:B73_RefGen_v4:10:108840806:108848622:1 gene:Zm00001d025201 transcript:Zm00001d025201_T001 gene_biotype:protein_coding transcript_biotype:protein_coding gene_symbol:fatty acid biosynthesis1 description: fatty acid biosynthesis1	gene_symbol:fatty acid biosynthesis1 description: fatty acid biosynthesis1
357	zm00001d025240_p002	1.85681276275599E-11	0.000735246459389	0.818336347906808	0.313212974726343	0.905569703277793	0.991374683995966	6.88206967580041E-10	0.003249708107796	0.933613098802232	0.587081857251474	0.991125785998721	0.998866180348581	10597467.8084406	7529629.90593023	1.40743541725659	7	E1 component of 2-oxoglutarate dehydrogenase complex	Cellular respiration.tricarboxylic acid cycle.2-oxoglutarate dehydrogenase complex.E1 component	Cellular respiration	Cellular respiration.tricarboxylic acid cycle	Zm00001d025240_P002 pep chromosome:B73_RefGen_v4:10:110657182:110663551:1 gene:Zm00001d025240 transcript:Zm00001d025240_T002 gene_biotype:protein_coding transcript_biotype:protein_coding gene_symbol:alpha keto dehydrogenase candidate1 description:2-oxoglutarate dehydrogenase E1 component	gene_symbol:alpha keto dehydrogenase candidate1 description:2-oxoglutarate dehydrogenase E1 component
358	zm00001d025258_p001	0.836422346571792	0.238992640044343	0.479163944796401	0.101031816488838	0.113132776191699	0.042811792932397	0.874690035630632	0.356705432902005	0.723833010081311	0.33818181251494	0.808091258512135	0.234585166752861	38730247.5052116	39332275.2878127	0.984693797188296	2	E2 component of 2-oxoglutarate dehydrogenase complex	Cellular respiration.tricarboxylic acid cycle.2-oxoglutarate dehydrogenase complex.E2 component	Cellular respiration	Cellular respiration.tricarboxylic acid cycle	Zm00001d025258_P001 pep chromosome:B73_RefGen_v4:10:111489726:111494914:1 gene:Zm00001d025258 transcript:Zm00001d025258_T001 gene_biotype:protein_coding transcript_biotype:protein_coding description:Dihydrolipoyllysine-residue succinyltransferase component of 2-oxoglutarate dehydrogenase complex	description:Dihydrolipoyllysine-residue succinyltransferase component of 2-oxoglutarate dehydrogenase complex
359	zm00001d025273_p001	0.617500801785612	0.830475112805106	0.878244236757771	0.188709636350769	0.315357414789719	0.370975506643132	0.680441654860179	0.899025832535974	0.959242497593129	0.474741223523948	0.958044542571583	0.690769231970174	8173266.50166597	8743871.94522819	0.934742246096866	5	chaperone component *(ClpC) of chloroplast Clp-type protease complex	Protein homeostasis.proteolysis.serine-type peptidase activities.chloroplast Clp-type protease complex.chaperone component *(ClpC)	Protein homeostasis	Protein homeostasis.proteolysis	Zm00001d025273_P001 pep chromosome:B73_RefGen_v4:10:112116864:112123482:-1 gene:Zm00001d025273 transcript:Zm00001d025273_T001 gene_biotype:protein_coding transcript_biotype:protein_coding description:Double Clp-N motif-containing P-loop nucleoside triphosphate hydrolases superfamily protein	description:Double Clp-N motif-containing P-loop nucleoside triphosphate hydrolases superfamily protein
360	zm00001d025286_p001	1.45236272248668E-07	0.973739309477994	0.008715077128838	0.601237316673834	0.772019069372272	0.223002728401885	1.15038631484093E-06	0.988575109807349	0.044126972804241	0.798986467340643	0.977869838482085	0.527515408818514	7866502.01474581	6022999.5404015	1.30607714013231	7	Rieske iron-sulphur component of cytochrome c reductase complex	Cellular respiration.oxidative phosphorylation.cytochrome c reductase complex.Rieske iron-sulphur component *(UCR1)	Cellular respiration	Cellular respiration.oxidative phosphorylation	Zm00001d025286_P001 pep chromosome:B73_RefGen_v4:10:112660019:112662739:1 gene:Zm00001d025286 transcript:Zm00001d025286_T001 gene_biotype:protein_coding transcript_biotype:protein_coding gene_symbol:iron-sulfur protein1 description: iron-sulfur protein1	gene_symbol:iron-sulfur protein1 description: iron-sulfur protein1
361	zm00001d025305_p001	1.59384414033395E-05	0.686141700486044	0.396247234243853	0.075510845294827	0.964644065833543	0.876087155110513	7.24474609242705E-05	0.788668621248327	0.649776413686369	0.305603609764073	0.992551089251393	0.953616765764561	17921958.1165496	14031388.959287	1.27727612487626	7	membrane-anchored lectin chaperone *(CNX)	Protein homeostasis.protein quality control.ER Quality Control (ERQC) machinery.calnexin/calreticulin chaperone system.CNX-CRT cycle.membrane-anchored lectin chaperone *(CNX)	Protein homeostasis	Protein homeostasis.protein quality control	Zm00001d025305_P001 pep chromosome:B73_RefGen_v4:10:113480669:113484076:-1 gene:Zm00001d025305 transcript:Zm00001d025305_T001 gene_biotype:protein_coding transcript_biotype:protein_coding gene_symbol:calnexin homolog2 description: calnexin homolog2	gene_symbol:calnexin homolog2 description: calnexin homolog2
362	zm00001d025571_p001	0.000189552568545	0.029603222469664	0.565385788213932	0.446517529825475	0.354431883209803	0.633818127636586	0.000604151612892	0.067932912657974	0.789369337820498	0.686063603378529	0.958044542571583	0.847917227607473	29488119.0994496	35149256.5072241	0.838940052498379	4	not classified	not assigned.not annotated	not assigned	not assigned.not annotated	Zm00001d025571_P001 pep chromosome:B73_RefGen_v4:10:122637949:122641587:1 gene:Zm00001d025571 transcript:Zm00001d025571_T001 gene_biotype:protein_coding transcript_biotype:protein_coding
363	zm00001d025619_p001	0.008121858002487	0.705706948233353	0.729774457795544	0.044404487165378	0.933250816631975	0.65053776477889	0.016203207985011	0.801939713901537	0.89542878257122	0.244802395533355	0.992551089251393	0.860215226153904	24623374.4471113	36248554.0832441	0.67929259717682	5	component of FtsH3/10 matrix-AAA protease heterodimer	Protein homeostasis.proteolysis.metallopeptidase activities.FtsH endopeptidase activities.FtsH mitochondrial protease complexes.m-AAA protease heterodimers.component *(PHB3/4)	Protein homeostasis	Protein homeostasis.proteolysis	Zm00001d025619_P001 pep chromosome:B73_RefGen_v4:10:124227762:124229007:-1 gene:Zm00001d025619 transcript:Zm00001d025619_T001 gene_biotype:protein_coding transcript_biotype:protein_coding gene_symbol:prohibitin2 description: prohibitin2	gene_symbol:prohibitin2 description: prohibitin2
364	zm00001d025753_p001	0.061469298910494	0.001717759314589	4.00720903719585E-06	0.000471855161405	0.000490703316045	1.15221396514973E-12	0.094933280170648	0.006218133265479	8.43622955199126E-05	0.025165608608259	0.098140663208987	9.21771172119786E-10	139325687.272825	126964066.951781	1.09736314075178	2	not classified	not assigned.not annotated	not assigned	not assigned.not annotated	Zm00001d025753_P001 pep chromosome:B73_RefGen_v4:10:128400712:128402032:-1 gene:Zm00001d025753 transcript:Zm00001d025753_T001 gene_biotype:protein_coding transcript_biotype:protein_coding gene_symbol:chitinase B1 description: chitinase B1	gene_symbol:chitinase B1 description: chitinase B1
365	zm00001d025801_p004	0.568732378548317	1.14855459843478E-05	0.036946630861688	0.475252860822383	0.466898691441777	0.033564173298739	0.638128895986892	0.000119330347889	0.133780337475871	0.708011710722358	0.977869838482085	0.20188976420294	10385232.4930292	10209814.9946396	1.01718126121596	8	mRNA poly-A-tail binding factor *(PABP)	Protein biosynthesis.translation initiation.mRNA loading.mRNA poly-A-tail binding factor *(PABP)	Protein biosynthesis	Protein biosynthesis.translation initiation	Zm00001d025801_P004 pep chromosome:B73_RefGen_v4:10:130013567:130019501:-1 gene:Zm00001d025801 transcript:Zm00001d025801_T004 gene_biotype:protein_coding transcript_biotype:protein_coding description:Polyadenylate-binding protein 2	description:Polyadenylate-binding protein 2
366	zm00001d026068_p001	0.006135313258341	0.123306389788259	0.002095354857005	0.018175720424352	0.497513797500555	0.728663116391199	0.012682818105098	0.211473403341696	0.014205795640713	0.177324101700995	0.977869838482085	0.895438545488417	7581358.14360044	6342255.60949277	1.19537253154115	3	protease *(SBT1)	Protein homeostasis.proteolysis.serine-type peptidase activities.Subtilisin-type protease activities.protease *(SBT1)	Protein homeostasis	Protein homeostasis.proteolysis	Zm00001d026068_P001 pep chromosome:B73_RefGen_v4:10:137510088:137512421:1 gene:Zm00001d026068 transcript:Zm00001d026068_T001 gene_biotype:protein_coding transcript_biotype:protein_coding description:Subtilisin-like protease SBT1.3	description:Subtilisin-like protease SBT1.3
367	zm00001d026396_p002	0.616073184396284	0.000347768510086	0.526896091708676	0.1262761548649	0.969451890289188	0.416653274976555	0.679804893126934	0.001818397438358	0.756762788809588	0.384165143630166	0.992551089251393	0.712227820472743	6125382.59404166	5741480.23211707	1.06686470150626	2	component *(Mic60) of MICOS complex	Lipid metabolism.glycerolipid metabolism.phosphatidylethanolamine biosynthesis.mitochondrial phosphatidylserine decarboxylation pathway.membrane juxtaposition-dependent route.MICOS complex.component *(Mic60)	Lipid metabolism	Lipid metabolism.glycerolipid metabolism	Zm00001d026396_P002 pep chromosome:B73_RefGen_v4:10:145140812:145147575:-1 gene:Zm00001d026396 transcript:Zm00001d026396_T002 gene_biotype:protein_coding transcript_biotype:protein_coding description:Formation of crista junctions protein 1	description:Formation of crista junctions protein 1
368	zm00001d026415_p002	2.63671410862145E-05	0.381772403432997	5.42956423665959E-05	0.353118208662588	0.001810448042178	0.000462101820625	0.000110438287272	0.505658812494036	0.000683256087309	0.623608315518918	0.180774760929436	0.010987361781537	42139572.0647577	49874846.3581149	0.84490630331338	4	bifunctional alpha-L-arabinofuranosidase and beta-D-xylosidase *(BXL)	Cell wall organisation.pectin.rhamnogalacturonan I.modification and degradation.alpha-L-arabinofuranosidase activities.bifunctional alpha-L-arabinofuranosidase and beta-D-xylosidase *(BXL)	Cell wall organisation	Cell wall organisation.pectin	Zm00001d026415_P002 pep chromosome:B73_RefGen_v4:10:145395974:145401877:-1 gene:Zm00001d026415 transcript:Zm00001d026415_T002 gene_biotype:protein_coding transcript_biotype:protein_coding description:Beta-D-xylosidase 4	description:Beta-D-xylosidase 4
369	zm00001d026476_p001	0.001286825744725	0.26901155257763	0.623130180925657	0.401445967017348	0.607503487598219	0.85001505970533	0.00338638353875	0.387066982126087	0.821658740026126	0.657133884315603	0.977869838482085	0.945102278468967	14270749.5802412	11109149.62636	1.28459423630224	1	lumazine synthase *(RibE)	Coenzyme metabolism.FMN/FAD biosynthesis.lumazine synthase *(RibE)	Coenzyme metabolism	Coenzyme metabolism.FMN/FAD biosynthesis	Zm00001d026476_P001 pep chromosome:B73_RefGen_v4:10:146668145:146672270:1 gene:Zm00001d026476 transcript:Zm00001d026476_T001 gene_biotype:protein_coding transcript_biotype:protein_coding description:6%2C7-dimethyl-8-ribityllumazine synthase	description:6%2C7-dimethyl-8-ribityllumazine synthase
370	zm00001d026532_p001	0.042705556570699	1.23454187385227E-08	0.060282924186491	0.572778218716458	0.544797867527908	0.965640136153124	0.067921362339083	4.70301666229438E-07	0.189867477752727	0.78462769687186	0.977869838482085	0.986463337330918	7750375.92022867	6806726.77423259	1.13863479133147	8	not classified	not assigned.not annotated	not assigned	not assigned.not annotated	Zm00001d026532_P001 pep chromosome:B73_RefGen_v4:10:147796659:147804756:1 gene:Zm00001d026532 transcript:Zm00001d026532_T001 gene_biotype:protein_coding transcript_biotype:protein_coding description:Protein RCC2%3B Putative regulator of chromosome condensation (RCC1) family protein	description:Protein RCC2%3B Putative regulator of chromosome condensation (RCC1) family protein
371	zm00001d026578_p001	4.3550536293747E-10	0.013840272328937	0.131926424564835	0.615387284538398	0.713874834903814	0.764940574564176	9.41633217162097E-09	0.036421769286677	0.335783314426451	0.805326119576143	0.977869838482085	0.905118574563527	14095064.1694399	25710415.0811018	0.54822390556426	6	component *(RPP2) of large ribosomal-subunit (LSU) proteome	Protein biosynthesis.ribosome biogenesis.large ribosomal subunit (LSU).LSU proteome.component *(RPP2)	Protein biosynthesis	Protein biosynthesis.ribosome biogenesis	Zm00001d026578_P001 pep chromosome:B73_RefGen_v4:10:148267758:148268976:-1 gene:Zm00001d026578 transcript:Zm00001d026578_T001 gene_biotype:protein_coding transcript_biotype:protein_coding description:60S acidic ribosomal protein P2-5	description:60S acidic ribosomal protein P2-5
372	zm00001d026630_p001	0.042410544759382	0.145564181279658	0.243784985862673	0.771460795301821	0.230269511901052	0.586339228759896	0.06758652551296	0.240105866028302	0.485144250472982	0.893589144301843	0.91649556975543	0.814293213093288	6771216.57581063	7833133.34254663	0.864432696304546	4	light chain of clathrin triskelion	Vesicle trafficking.multi-pathway trafficking regulation.clathrin coated vesicle (CCV) machinery.clathrin triskelion structure.light chain	Vesicle trafficking	Vesicle trafficking.multi-pathway trafficking regulation	Zm00001d026630_P001 pep chromosome:B73_RefGen_v4:10:149187927:149191706:1 gene:Zm00001d026630 transcript:Zm00001d026630_T001 gene_biotype:protein_coding transcript_biotype:protein_coding description:Clathrin light chain 2	description:Clathrin light chain 2
373	zm00001d026675_p002	0.000671941824185	0.040149498287811	0.5638616356068	0.036713020593842	0.017523328898609	0.059986735915362	0.001853632618442	0.086343007070561	0.788617672177342	0.237530754779214	0.584110963286973	0.279008074024941	29202385.4404498	31749363.0135187	0.919778624472419	6	3-isopropylmalate dehydrogenase	Amino acid metabolism.pyruvate group amino acid biosynthesis.pyruvate-derived amino acids.leucine.3-isopropylmalate dehydrogenase	Amino acid metabolism	Amino acid metabolism.pyruvate group amino acid biosynthesis	Zm00001d026675_P002 pep chromosome:B73_RefGen_v4:10:149745849:149749481:1 gene:Zm00001d026675 transcript:Zm00001d026675_T002 gene_biotype:protein_coding transcript_biotype:protein_coding description: isopropylmalate dehydrogenase3	description: isopropylmalate dehydrogenase3
374	zm00001d027276_p001	0.747688034170118	1.57919412239202E-06	0.118620755732188	0.571083408259617	0.944849465996704	0.169643310103637	0.795412802308636	2.47716725081101E-05	0.315271111580565	0.78462769687186	0.992551089251393	0.477244249188229	5312511.39181242	5304208.77427007	1.00156528860301	2	EC_1.3 oxidoreductase acting on CH-CH group of donor	Enzyme classification.EC_1 oxidoreductases.EC_1.3 oxidoreductase acting on CH-CH group of donor	Enzyme classification	Enzyme classification.EC_1 oxidoreductases	Zm00001d027276_P001 pep chromosome:B73_RefGen_v4:1:1226063:1236227:-1 gene:Zm00001d027276 transcript:Zm00001d027276_T001 gene_biotype:protein_coding transcript_biotype:protein_coding description:GroES-like zinc-binding alcohol dehydrogenase family protein	description:GroES-like zinc-binding alcohol dehydrogenase family protein
375	zm00001d027290_p001	7.72205484167523E-07	0.252148975927289	0.674886691114686	0.206185512871574	0.843383486517649	0.372098620283352	4.71575868193907E-06	0.370807317540131	0.859728268935906	0.488480350120062	0.97872849329482	0.690769231970174	13721014.9129653	28689682.898759	0.478256067220554	6	not classified	not assigned.not annotated	not assigned	not assigned.not annotated	Zm00001d027290_P001 pep chromosome:B73_RefGen_v4:1:1938725:1939294:1 gene:Zm00001d027290 transcript:Zm00001d027290_T001 gene_biotype:protein_coding transcript_biotype:protein_coding description:extensin-like protein	description:extensin-like protein
376	zm00001d027295_p002	3.81940908262712E-11	1.80463826969266E-08	0.891358321121957	0.175124238713303	0.304252879410903	0.484869780860196	1.09125973789346E-09	6.5623209807006E-07	0.964533390350629	0.451933519260138	0.958044542571583	0.754403240240283	55667182.9967206	79881093.6819491	0.696875573816785	4	beta-Tubulin component *(TUB) of alpha-beta-Tubulin heterodimer	Cytoskeleton organisation.microtubular network.alpha-beta-Tubulin heterodimer.beta-Tubulin component *(TUB)	Cytoskeleton organisation	Cytoskeleton organisation.microtubular network	Zm00001d027295_P002 pep chromosome:B73_RefGen_v4:1:2104761:2106624:1 gene:Zm00001d027295 transcript:Zm00001d027295_T002 gene_biotype:protein_coding transcript_biotype:protein_coding gene_symbol:beta tubulin1 description: beta tubulin1	gene_symbol:beta tubulin1 description: beta tubulin1
377	zm00001d027326_p001	0.30511432425212	2.61309552704157E-06	0.05566916362968	0.659852402321657	0.50433254309846	0.062649963338329	0.385610520381826	3.73299361005939E-05	0.179147194903758	0.832621327850671	0.977869838482085	0.284772560628766	8183648.14133197	8661912.162794	0.944785399289045	4	component *(ARP4) shared with NuA4/SWR1 complexes	Chromatin organisation.post-translational histone modification.histone acetylation.NuA4 histone acetyltransferase complex.module shared with NuA4/SWR1 complexes.component *(ARP4)	Chromatin organisation	Chromatin organisation.post-translational histone modification	Zm00001d027326_P001 pep chromosome:B73_RefGen_v4:1:2977014:2997162:-1 gene:Zm00001d027326 transcript:Zm00001d027326_T001 gene_biotype:protein_coding transcript_biotype:protein_coding gene_symbol:actin related protein like4 description:Actin-related protein 4	gene_symbol:actin related protein like4 description:Actin-related protein 4
378	zm00001d027387_p001	0.797055504931602	0.203419437150077	5.05559516604389E-05	0.493765448348079	0.001375725636375	0.215998945350971	0.839005794664844	0.312352302725645	0.000683256087309	0.727462907326821	0.180774760929436	0.520479386387881	6356769.71738039	3326230.70757029	1.91110307018476	8	not classified	not assigned.not annotated	not assigned	not assigned.not annotated	Zm00001d027387_P001 pep chromosome:B73_RefGen_v4:1:4133373:4135619:-1 gene:Zm00001d027387 transcript:Zm00001d027387_T001 gene_biotype:protein_coding transcript_biotype:protein_coding description:Subtilisin-like protease SBT1.9	description:Subtilisin-like protease SBT1.9
379	zm00001d027468_p002	0.148283525578774	0.76119322011941	0.712436524035704	0.369237469090487	0.470788551844366	0.261087778548097	0.205236713603839	0.844433632250727	0.88227433317115	0.631175160838439	0.977869838482085	0.568302460800865	6894629.08940555	5232689.45227228	1.31760716019782	5	solute transporter *(MTCC)	Solute transport.carrier-mediated transport.solute transporter *(MTCC)	Solute transport	Solute transport.carrier-mediated transport	Zm00001d027468_P002 pep chromosome:B73_RefGen_v4:1:5943791:5947337:1 gene:Zm00001d027468 transcript:Zm00001d027468_T002 gene_biotype:protein_coding transcript_biotype:protein_coding description:ADPATP carrier protein 3 mitochondrial	description:ADPATP carrier protein 3 mitochondrial
380	zm00001d027484_p001	1.45992616773071E-10	0.052415466199407	0.518800903277579	0.531845279315059	0.755112055575417	0.291323965818802	3.64981541932678E-09	0.108633090568718	0.75052571902724	0.753790324087424	0.977869838482085	0.603384144240223	15513374.2019082	9817400.04346334	1.5801917140208	7	component *(OST1) of oligosaccharyl transferase (OST) complex	Protein modification.glycosylation.N-linked glycosylation.oligosaccharyl transferase (OST) complex.component *(OST1)	Protein modification	Protein modification.glycosylation	Zm00001d027484_P001 pep chromosome:B73_RefGen_v4:1:6296235:6300940:-1 gene:Zm00001d027484 transcript:Zm00001d027484_T001 gene_biotype:protein_coding transcript_biotype:protein_coding description:Dolichyl-diphosphooligosaccharide--protein glycosyltransferase 67 kDasubunit	description:Dolichyl-diphosphooligosaccharide--protein glycosyltransferase 67 kDasubunit
381	zm00001d027524_p001	0.165674174830715	7.16261188682228E-06	0.002306116469483	0.189634196992154	1.00405543147001E-07	0.000150535687404	0.226176347891762	8.18584215636832E-05	0.015247051037902	0.475170067484862	8.03244345176006E-05	0.005290815195334	34299049.9155362	36277232.4459985	0.945470412237014	2	not classified	not assigned.not annotated	not assigned	not assigned.not annotated	Zm00001d027524_P001 pep chromosome:B73_RefGen_v4:1:7401558:7403097:1 gene:Zm00001d027524 transcript:Zm00001d027524_T001 gene_biotype:protein_coding transcript_biotype:protein_coding description:Basic endochitinase B	description:Basic endochitinase B
382	zm00001d027540_p001	0.058862951949595	0.266541264222028	0.773116193639477	0.001272619131983	0.515411721070751	0.674679944415512	0.091615489415713	0.385593148964959	0.915368380417298	0.049035326216471	0.977869838482085	0.873023930711419	16371977.1725547	17391460.9530228	0.941380210482493	5	class phi glutathione S-transferase	Redox homeostasis.glutathione-based redox regulation.glutathione S-transferase activities.class phi glutathione S-transferase	Redox homeostasis	Redox homeostasis.glutathione-based redox regulation	Zm00001d027540_P001 pep chromosome:B73_RefGen_v4:1:7878334:7879915:-1 gene:Zm00001d027540 transcript:Zm00001d027540_T001 gene_biotype:protein_coding transcript_biotype:protein_coding gene_symbol:glutathione S-transferase12 description: glutathione S-transferase12	gene_symbol:glutathione S-transferase12 description: glutathione S-transferase12
383	zm00001d027548_p001	0.001297432998769	0.253441223088241	0.010362523624013	0.013855150817939	0.31429867389994	0.156253265581794	0.00340310294759	0.371863682074206	0.050859011651599	0.165434636632108	0.958044542571583	0.462972638760872	12341507.0633453	15534423.0926311	0.794461885694334	4	sterol C-24 methyltransferase	Lipid metabolism.phytosterol metabolism.plant sterol pathway.sterol C-24 methyltransferase	Lipid metabolism	Lipid metabolism.phytosterol metabolism	Zm00001d027548_P001 pep chromosome:B73_RefGen_v4:1:8046302:8047417:1 gene:Zm00001d027548 transcript:Zm00001d027548_T001 gene_biotype:protein_coding transcript_biotype:protein_coding description: sterol methyl transferase2	description: sterol methyl transferase2
384	zm00001d027558_p002	0.002420679194978	0.020194854555836	0.377553549840266	0.080412810028378	0.627233173733739	0.011723585911401	0.005780726435767	0.049557925290395	0.643859625707222	0.30845834310139	0.977869838482085	0.123243445186674	47463736.4272964	42178187.7858333	1.12531474012827	2	aconitase *(ACO)	Cellular respiration.tricarboxylic acid cycle.aconitase *(ACO)	Cellular respiration	Cellular respiration.tricarboxylic acid cycle	Zm00001d027558_P002 pep chromosome:B73_RefGen_v4:1:8152458:8164209:-1 gene:Zm00001d027558 transcript:Zm00001d027558_T002 gene_biotype:protein_coding transcript_biotype:protein_coding description:Aconitate hydratase 1	description:Aconitate hydratase 1
385	zm00001d027612_p001	6.61111477409642E-08	0.009004111546875	0.787395927311535	0.297793493287953	0.047522161196473	0.164132788144058	6.4592993006051E-07	0.025186326005245	0.916909376781992	0.577978671101507	0.63936249614948	0.474029713051432	22878465.1842478	17223386.5186173	1.32833720938201	7	glutamate-tRNA ligase	Protein biosynthesis.aminoacyl-tRNA synthetase activities.glutamate-tRNA ligase	Protein biosynthesis	Protein biosynthesis.aminoacyl-tRNA synthetase activities	Zm00001d027612_P001 pep chromosome:B73_RefGen_v4:1:9008951:9013386:-1 gene:Zm00001d027612 transcript:Zm00001d027612_T001 gene_biotype:protein_coding transcript_biotype:protein_coding description:Glutamate--tRNA ligase cytoplasmic	description:Glutamate--tRNA ligase cytoplasmic
386	zm00001d027680_p001	9.29719849037958E-05	0.424630574036775	0.584281855014539	0.794284636694982	0.472068030821374	0.342136676627717	0.000313829484907	0.543634747291558	0.800386102759642	0.90343928159833	0.977869838482085	0.657955147360994	11697555.2549702	6833523.69686877	1.7117896672152	1	not classified	not assigned.not annotated	not assigned	not assigned.not annotated	Zm00001d027680_P001 pep chromosome:B73_RefGen_v4:1:11011198:11015865:-1 gene:Zm00001d027680 transcript:Zm00001d027680_T001 gene_biotype:protein_coding transcript_biotype:protein_coding description:HR-like lesion-inducing protein-related	description:HR-like lesion-inducing protein-related
387	zm00001d027688_p002	0.014489291605493	0.075786606124895	0.988158745362353	0.277908351332846	0.609083475901745	0.94270281212392	0.026224962181889	0.145393968584931	0.994373580238846	0.562083616658263	0.977869838482085	0.978066110462874	2575754.52224414	3623950.49526834	0.710758749493737	6	alpha-type-5 component *(PAE) of 26S proteasome	Protein homeostasis.ubiquitin-proteasome system.26S proteasome.20S core particle.alpha-type components.alpha-type-5 component *(PAE)	Protein homeostasis	Protein homeostasis.ubiquitin-proteasome system	Zm00001d027688_P002 pep chromosome:B73_RefGen_v4:1:11158115:11165101:-1 gene:Zm00001d027688 transcript:Zm00001d027688_T002 gene_biotype:protein_coding transcript_biotype:protein_coding description:Proteasome subunit alpha type	description:Proteasome subunit alpha type
388	zm00001d027727_p001	0.089351879954212	0.140974920385432	0.850153608562575	0.929583843591915	0.029205981425329	0.158506793897001	0.132618745757643	0.234469722054772	0.94199845824108	0.965039923137538	0.603218058054438	0.467916734751293	207519634.095917	218792566.393157	0.948476621107031	4	phosphoserine aminotransferase	Amino acid metabolism.serine group amino acid biosynthesis.non-photorespiratory serine.phosphoserine aminotransferase	Amino acid metabolism	Amino acid metabolism.serine group amino acid biosynthesis	Zm00001d027727_P001 pep chromosome:B73_RefGen_v4:1:12330534:12331811:1 gene:Zm00001d027727 transcript:Zm00001d027727_T001 gene_biotype:protein_coding transcript_biotype:protein_coding description:Phosphoserine aminotransferase 1 chloroplastic	description:Phosphoserine aminotransferase 1 chloroplastic
389	zm00001d027813_p002	0.000329305738216	0.255422513642352	0.380266744826995	0.748595012167231	0.874633801221322	0.842882463457606	0.000987745143409	0.371863682074206	0.643859625707222	0.884368026928714	0.984134902396359	0.945102278468967	65524720.322503	48783934.5172664	1.34316186201241	1	component *(eS28) of small ribosomal-subunit (SSU) proteome	Protein biosynthesis.ribosome biogenesis.small ribosomal subunit (SSU).SSU proteome.component *(eS28)	Protein biosynthesis	Protein biosynthesis.ribosome biogenesis	Zm00001d027813_P002 pep chromosome:B73_RefGen_v4:1:14321650:14323311:1 gene:Zm00001d027813 transcript:Zm00001d027813_T002 gene_biotype:protein_coding transcript_biotype:protein_coding description:40S ribosomal protein S28	description:40S ribosomal protein S28
390	zm00001d027871_p001	0.018137744772397	0.001177647656425	0.682139486719312	0.695460309608663	0.80816628207315	0.021802639718707	0.03246128818326	0.004595698171414	0.864836116284389	0.849417172041116	0.977869838482085	0.160019374082249	29286060.3754648	32580417.5652925	0.89888536010241	2	adenylosuccinate synthetase *(PUR11)	Nucleotide metabolism.purines.ribonucleotide (RN) anabolism.adenylosuccinate synthetase *(PUR11)	Nucleotide metabolism	Nucleotide metabolism.purines	Zm00001d027871_P001 pep chromosome:B73_RefGen_v4:1:16007197:16010258:-1 gene:Zm00001d027871 transcript:Zm00001d027871_T001 gene_biotype:protein_coding transcript_biotype:protein_coding gene_symbol:adenylosuccinate synthetase description: adenylosuccinate synthetase	gene_symbol:adenylosuccinate synthetase description: adenylosuccinate synthetase
391	zm00001d027965_p001	2.24664218516296E-06	0.065740690838011	0.040146429959089	0.002006585090554	0.299719674767768	8.34770718362153E-05	1.23103681378792E-05	0.12985815474175	0.139035255269571	0.063627915417622	0.958044542571583	0.003928332792292	67854667.0566488	87182142.7528167	0.7783092375813	4	A1-class (Pepsin) protease	Protein homeostasis.proteolysis.aspartic-type peptidase activities.A1-class (Pepsin) protease	Protein homeostasis	Protein homeostasis.proteolysis	Zm00001d027965_P001 pep chromosome:B73_RefGen_v4:1:18511901:18513196:1 gene:Zm00001d027965 transcript:Zm00001d027965_T001 gene_biotype:protein_coding transcript_biotype:protein_coding description:Aspartyl protease AED3	description:Aspartyl protease AED3
392	zm00001d027966_p001	0.440187257833791	0.510243326880809	0.00171244580369	0.148294649385561	0.090851275292852	0.006237644246784	0.522477457369485	0.630903649929903	0.012123510114623	0.41819109049587	0.741643063615114	0.081321931814572	8629567.90855245	9097923.4771838	0.948520608047989	2	not classified	not assigned.not annotated	not assigned	not assigned.not annotated	Zm00001d027966_P001 pep chromosome:B73_RefGen_v4:1:18514177:18522465:-1 gene:Zm00001d027966 transcript:Zm00001d027966_T001 gene_biotype:protein_coding transcript_biotype:protein_coding description:Protein CutA chloroplastic	description:Protein CutA chloroplastic
393	zm00001d028183_p002	0.674696839110793	0.001938916181121	0.681106939299073	0.611980272768696	0.546488421782783	0.086541219481993	0.731378687382974	0.006893924199541	0.864836116284389	0.805326119576143	0.977869838482085	0.351436424292358	147537005.589382	145917015.950551	1.01110212971584	5	subunit gamma *(CCT3) of CCT chaperonin folding complex	Cytoskeleton organisation.actin and tubulin folding.TRiC/CCT chaperonin folding complex.subunit gamma *(CCT3)	Cytoskeleton organisation	Cytoskeleton organisation.actin and tubulin folding	Zm00001d028183_P002 pep chromosome:B73_RefGen_v4:1:25725534:25732327:-1 gene:Zm00001d028183 transcript:Zm00001d028183_T002 gene_biotype:protein_coding transcript_biotype:protein_coding description:T-complex protein 1 subunit gamma	description:T-complex protein 1 subunit gamma
394	zm00001d028194_p002	0.009937907876325	0.000118936183799	0.210114389735208	0.018554399745142	0.297178382281557	0.395971165650583	0.019019919380527	0.000767330218057	0.445866079013703	0.177872418897118	0.958044542571583	0.692475803992981	11354008.7757841	13174016.8295959	0.861848661850576	2	subunit beta *(QCR1) of cytochrome c reductase subcomplex	Cellular respiration.oxidative phosphorylation.cytochrome c reductase complex.core subcomplex.subunit beta *(QCR1)	Cellular respiration	Cellular respiration.oxidative phosphorylation	Zm00001d028194_P002 pep chromosome:B73_RefGen_v4:1:25921625:25926361:-1 gene:Zm00001d028194 transcript:Zm00001d028194_T002 gene_biotype:protein_coding transcript_biotype:protein_coding description:Probable mitochondrial-processing peptidase subunit beta mitochondrial	description:Probable mitochondrial-processing peptidase subunit beta mitochondrial
395	zm00001d028218_p001	1.57419993610862E-07	0.020385092291822	0.160531443870335	0.917895814024036	0.635127390609216	0.049686707307768	1.22267956202611E-06	0.049871785423419	0.377721044400788	0.962672605309555	0.977869838482085	0.254175692005872	18547831.6325794	15079229.725153	1.23002513859449	1	methionine-tRNA ligase	Protein biosynthesis.aminoacyl-tRNA synthetase activities.methionine-tRNA ligase	Protein biosynthesis	Protein biosynthesis.aminoacyl-tRNA synthetase activities	Zm00001d028218_P001 pep chromosome:B73_RefGen_v4:1:26887363:26899704:-1 gene:Zm00001d028218 transcript:Zm00001d028218_T001 gene_biotype:protein_coding transcript_biotype:protein_coding description:Methionine--tRNA ligase cytoplasmic	description:Methionine--tRNA ligase cytoplasmic
396	zm00001d028367_p001	0.695702118574911	0.004090919758886	1.72579011858824E-11	0.148998932288303	0.561663150226505	0.036734848570781	0.7490306541244	0.012987046853605	2.76126418974119E-09	0.418242616949623	0.977869838482085	0.212955643888585	2708479.41126068	3017276.73601898	0.8976569430732	4	not classified	not assigned.not annotated	not assigned	not assigned.not annotated	Zm00001d028367_P001 pep chromosome:B73_RefGen_v4:1:32294525:32297062:1 gene:Zm00001d028367 transcript:Zm00001d028367_T001 gene_biotype:protein_coding transcript_biotype:protein_coding description:Purple acid phosphatase 3	description:Purple acid phosphatase 3
397	zm00001d028396_p001	1.45561187189642E-05	0.048110004829278	0.276402747784809	0.82916678198353	0.642605995759642	0.74061763206205	6.69246837653527E-05	0.100753936815242	0.531845473576283	0.920854244128491	0.977869838482085	0.896360220347412	35758220.8243485	45120563.9894113	0.792503853292706	6	regulatory component *(RPN10) of 26S proteasome	Protein homeostasis.ubiquitin-proteasome system.26S proteasome.19S regulatory particle.base subcomplex.regulatory component *(RPN10)	Protein homeostasis	Protein homeostasis.ubiquitin-proteasome system	Zm00001d028396_P001 pep chromosome:B73_RefGen_v4:1:33303345:33310674:-1 gene:Zm00001d028396 transcript:Zm00001d028396_T001 gene_biotype:protein_coding transcript_biotype:protein_coding description:26S proteasome non-ATPase regulatory subunit 4 homolog	description:26S proteasome non-ATPase regulatory subunit 4 homolog
398	zm00001d028398_p001	3.40923929529895E-05	0.01706127424902	0.487837915990159	0.10801732934808	0.929452041193112	0.521411217550543	0.000137054846042	0.042921444651622	0.729940504824566	0.352275747352773	0.992551089251393	0.772743915347373	7146225.1482208	4549960.05164138	1.57061272343322	7	not classified	not assigned.not annotated	not assigned	not assigned.not annotated	Zm00001d028398_P001 pep chromosome:B73_RefGen_v4:1:33451482:33454783:1 gene:Zm00001d028398 transcript:Zm00001d028398_T001 gene_biotype:protein_coding transcript_biotype:protein_coding description:Glycosyl hydrolase family 10 protein	description:Glycosyl hydrolase family 10 protein
399	zm00001d028426_p001	0.175284357880634	0.288812664421422	0.820123724384488	0.273517984189584	0.767791570612264	0.377638056668193	0.23767370560086	0.409663353789251	0.933613098802232	0.559659931306852	0.977869838482085	0.692475803992981	40334478.3577084	37405207.0586118	1.07831185894805	8	component *(uS10) of small ribosomal-subunit (SSU) proteome	Protein biosynthesis.ribosome biogenesis.small ribosomal subunit (SSU).SSU proteome.component *(uS10)	Protein biosynthesis	Protein biosynthesis.ribosome biogenesis	Zm00001d028426_P001 pep chromosome:B73_RefGen_v4:1:34649020:34655072:1 gene:Zm00001d028426 transcript:Zm00001d028426_T001 gene_biotype:protein_coding transcript_biotype:protein_coding description:40S ribosomal protein S20-1	description:40S ribosomal protein S20-1
400	zm00001d028438_p002	5.97115629597942E-08	0.41557853226356	0.044299454901038	0.349117844330983	0.519052997265749	0.357125932696407	6.1242628676712E-07	0.535366869260625	0.148905730759791	0.619277772649193	0.977869838482085	0.670659028537853	16803295.4184143	10458584.7360908	1.60665098026399	7	ARF-GTPase guanyl-nucleotide exchange factor *(BIG)	Vesicle trafficking.retrograde trafficking.Coat protein I (COPI) coatomer machinery.coat protein recruiting.ARF-GTPase guanyl-nucleotide exchange.ARF-GEF factor *(BIG)	Vesicle trafficking	Vesicle trafficking.retrograde trafficking	Zm00001d028438_P002 pep chromosome:B73_RefGen_v4:1:34970608:34979598:1 gene:Zm00001d028438 transcript:Zm00001d028438_T002 gene_biotype:protein_coding transcript_biotype:protein_coding description:Guanine-nucleotide-exchange protein	description:Guanine-nucleotide-exchange protein
401	zm00001d028450_p001	1.6610425603136E-06	0.038355179637228	0.562355408290248	0.498165537224908	0.530745332614999	0.021098290697766	9.49167177322056E-06	0.08315486100212	0.787888487972327	0.728578482230213	0.977869838482085	0.160019374082249	4048557.18736948	6163341.11990717	0.656877026373394	6	E2 UFM ubiquitin-conjugating enzyme	Protein homeostasis.ubiquitin-proteasome system.ubiquitin-fold protein conjugation.UFM conjugation.E2 UFM ubiquitin-conjugating enzyme	Protein homeostasis	Protein homeostasis.ubiquitin-proteasome system	Zm00001d028450_P001 pep chromosome:B73_RefGen_v4:1:35276821:35278948:-1 gene:Zm00001d028450 transcript:Zm00001d028450_T001 gene_biotype:protein_coding transcript_biotype:protein_coding description:Ubiquitin-fold modifier-conjugating enzyme 1	description:Ubiquitin-fold modifier-conjugating enzyme 1
402	zm00001d028464_p010	0.008453341659128	0.804855836939729	0.182509817663103	0.03868786622536	0.022896306964353	0.000905765105	0.016697958832846	0.879623865507901	0.403867436758857	0.238170730909651	0.592006517359574	0.016468456454551	8420034.15286758	10252133.8328305	0.82129577024288	6	imidazoleglycerol-phosphate synthase	Amino acid metabolism.glutamate group amino acid biosynthesis.histidine.imidazoleglycerol-phosphate synthase	Amino acid metabolism	Amino acid metabolism.glutamate group amino acid biosynthesis	Zm00001d028464_P010 pep chromosome:B73_RefGen_v4:1:35718861:35785612:1 gene:Zm00001d028464 transcript:Zm00001d028464_T010 gene_biotype:protein_coding transcript_biotype:protein_coding description:Rho GTPase activation protein (RhoGAP) with PH domain	description:Rho GTPase activation protein (RhoGAP) with PH domain
403	zm00001d028474_p001	0.007338382163079	0.632818716191029	0.762349513719396	0.331253699351539	0.042983130624018	0.294149770317109	0.014825014470866	0.748897888983466	0.915368380417298	0.598399800102986	0.63936249614948	0.603384144240223	4364404.88190856	5420138.62760805	0.805220157963858	6	beta-galactosidase *(BGAL8)	Cell wall organisation.pectin.rhamnogalacturonan I.modification and degradation.beta-galactosidase activities.beta-galactosidase *(BGAL8)	Cell wall organisation	Cell wall organisation.pectin	Zm00001d028474_P001 pep chromosome:B73_RefGen_v4:1:36140572:36147390:1 gene:Zm00001d028474 transcript:Zm00001d028474_T001 gene_biotype:protein_coding transcript_biotype:protein_coding description:Beta-galactosidase	description:Beta-galactosidase
404	zm00001d028481_p002	5.26477507647903E-07	0.005784623361771	0.000497546872647	0.256764314850746	0.136586989269306	0.432761539153934	3.36945604894658E-06	0.017397363494049	0.004523153387697	0.545910298394565	0.815870157748933	0.720239804221359	11926591.9533608	9642059.46119834	1.23693408045821	8	auxin signalling transcriptional co-repressor *(TPL/TPR)	Phytohormone action.auxin.perception and signal transduction.transcriptional co-repressor *(TPL/TPR)	Phytohormone action	Phytohormone action.auxin	Zm00001d028481_P002 pep chromosome:B73_RefGen_v4:1:36474424:36485449:1 gene:Zm00001d028481 transcript:Zm00001d028481_T002 gene_biotype:protein_coding transcript_biotype:protein_coding gene_symbol:topless-related2 description: topless-related2	gene_symbol:topless-related2 description: topless-related2
405	zm00001d028653_p001	0.114726570537803	0.00019974883089	0.001740101366236	0.151103265500756	0.730643087342522	0.384026299115104	0.165074202212666	0.001141421890799	0.012211237657796	0.42119377143068	0.977869838482085	0.692475803992981	19024992.381778	17289918.1944774	1.10035178696535	2	UDP-D-glucuronic acid decarboxylase	Carbohydrate metabolism.nucleotide sugar biosynthesis.UDP-D-xylose biosynthesis.UDP-D-glucuronic acid decarboxylase	Carbohydrate metabolism	Carbohydrate metabolism.nucleotide sugar biosynthesis	Zm00001d028653_P001 pep chromosome:B73_RefGen_v4:1:41833738:41838040:1 gene:Zm00001d028653 transcript:Zm00001d028653_T001 gene_biotype:protein_coding transcript_biotype:protein_coding gene_symbol:dTDP-glucose dehydratase homolog csu219 description: dTDP-glucose dehydratase homolog csu219	gene_symbol:dTDP-glucose dehydratase homolog csu219 description: dTDP-glucose dehydratase homolog csu219
406	zm00001d028655_p001	0.167023775944121	2.15752985635999E-05	0.847397222853885	0.404604418105677	0.487167091133578	0.171940669821474	0.227630359037985	0.000191183122168	0.94062368112353	0.657133884315603	0.977869838482085	0.479277128422227	13148440.3513917	11501692.8106462	1.14317436292693	8	mRNA-binding adaptor ALY/Tho4 of TREX/THO mRNP trafficking complex	RNA processing.RNA export.TREX/THO ribonucleoparticle (RNP) trafficking complex.mRNA export adaptor activities.mRNA-binding adaptor *(ALY/Tho4)	RNA processing	RNA processing.RNA export	Zm00001d028655_P001 pep chromosome:B73_RefGen_v4:1:41897894:41901691:-1 gene:Zm00001d028655 transcript:Zm00001d028655_T001 gene_biotype:protein_coding transcript_biotype:protein_coding description:THO complex subunit 4B	description:THO complex subunit 4B
407	zm00001d028687_p001	1.05806576676295E-10	0.874619727064563	0.415296118217598	0.060353426093331	0.779729008233765	0.268497173774449	2.73049230132373E-09	0.929095331969196	0.667142358582487	0.277150242584956	0.977869838482085	0.5726389277701	23707521.3944816	13818987.8105289	1.71557582360833	7	P2A-type calcium cation-transporting ATPase *(ECA)	Solute transport.primary active transport.P-type ATPase superfamily.P2 family.P2A-type calcium cation-transporting ATPase *(ECA)	Solute transport	Solute transport.primary active transport	Zm00001d028687_P001 pep chromosome:B73_RefGen_v4:1:43083284:43088852:-1 gene:Zm00001d028687 transcript:Zm00001d028687_T001 gene_biotype:protein_coding transcript_biotype:protein_coding gene_symbol:calcium pump2 description: calcium pump2	gene_symbol:calcium pump2 description: calcium pump2
408	zm00001d028755_p001	0.067449296245527	0.064610138531771	0.38029110734784	0.587045365954855	0.667618738324113	0.304022529059584	0.103172919687231	0.128258339517164	0.643859625707222	0.791774242709874	0.977869838482085	0.608045058119167	12882728.1548044	11288666.5461485	1.14120902607401	1	Ran-activation accessory protein *(RanBP1)	Protein translocation.nucleus.nucleocytoplasmic transport.RAN GTPase cycle.Ran-activation accessory protein *(RanBP1)	Protein translocation	Protein translocation.nucleus	Zm00001d028755_P001 pep chromosome:B73_RefGen_v4:1:45602342:45605011:-1 gene:Zm00001d028755 transcript:Zm00001d028755_T001 gene_biotype:protein_coding transcript_biotype:protein_coding description:Ran-binding protein 1 homolog a	description:Ran-binding protein 1 homolog a
409	zm00001d028759_p001	0.846615530375786	0.016812583284024	0.03013734001149	0.011684898380503	0.001263119184282	0.744139822481325	0.8823340012684	0.042505433890325	0.117609131752156	0.164365911718495	0.180774760929436	0.897906271470679	31946592.5892554	25698367.0979569	1.24313706265778	7	pyruvate decarboxylase *(PDC)	Carbohydrate metabolism.fermentation.acetic acid biosynthesis.pyruvate decarboxylase *(PDC)	Carbohydrate metabolism	Carbohydrate metabolism.fermentation	Zm00001d028759_P001 pep chromosome:B73_RefGen_v4:1:45724685:45729020:-1 gene:Zm00001d028759 transcript:Zm00001d028759_T001 gene_biotype:protein_coding transcript_biotype:protein_coding gene_symbol:pyruvate decarboxylase3 description:Pyruvate decarboxylase isozyme 3	gene_symbol:pyruvate decarboxylase3 description:Pyruvate decarboxylase isozyme 3
410	zm00001d028786_p001	5.74762599279668E-06	0.992249561308661	0.417282167390975	0.622165463521167	0.972168209921577	0.109826714716064	2.89188729197317E-05	0.998933194254816	0.667933335475263	0.806697521583361	0.992551089251393	0.399875980830632	43287657.1813413	33762450.6687607	1.28212426301726	7	component *(eS7) of small ribosomal-subunit (SSU) proteome	Protein biosynthesis.ribosome biogenesis.small ribosomal subunit (SSU).SSU proteome.component *(eS7)	Protein biosynthesis	Protein biosynthesis.ribosome biogenesis	Zm00001d028786_P001 pep chromosome:B73_RefGen_v4:1:46381297:46384012:1 gene:Zm00001d028786 transcript:Zm00001d028786_T001 gene_biotype:protein_coding transcript_biotype:protein_coding description:40S ribosomal protein S7	description:40S ribosomal protein S7
411	zm00001d028810_p001	0.046105760644976	5.42154503255421E-05	0.573528532102329	0.910286465321324	0.301506084642819	0.192282389208858	0.072750707132111	0.000401595928337	0.79466354664526	0.956970575714629	0.958044542571583	0.493323815054389	63418881.3061084	67714367.3761219	0.936564628210228	2	LL-diaminopimelate aminotransferase	Amino acid metabolism.aspartate group amino acid biosynthesis.aspartate-derived amino acids.lysine.LL-diaminopimelate aminotransferase	Amino acid metabolism	Amino acid metabolism.aspartate group amino acid biosynthesis	Zm00001d028810_P001 pep chromosome:B73_RefGen_v4:1:47141802:47151051:1 gene:Zm00001d028810 transcript:Zm00001d028810_T001 gene_biotype:protein_coding transcript_biotype:protein_coding description:LL-diaminopimelate aminotransferase chloroplastic	description:LL-diaminopimelate aminotransferase chloroplastic
412	zm00001d028963_p001	0.190984510284468	0.975091002243513	0.98568717827935	0.013347617277524	0.995472106843628	0.293413877042744	0.255071132266401	0.988685426862877	0.993135695999345	0.164833125849224	0.998793716876851	0.603384144240223	4373518.80211353	5241050.98640161	0.834473622458745	6	EC_3.6 hydrolase acting on acid anhydride	Enzyme classification.EC_3 hydrolases.EC_3.6 hydrolase acting on acid anhydride	Enzyme classification	Enzyme classification.EC_3 hydrolases	Zm00001d028963_P001 pep chromosome:B73_RefGen_v4:1:53142425:53144911:1 gene:Zm00001d028963 transcript:Zm00001d028963_T001 gene_biotype:protein_coding transcript_biotype:protein_coding gene_symbol:protein kinase inhibitor1 description:14 kDa zinc-binding protein	gene_symbol:protein kinase inhibitor1 description:14 kDa zinc-binding protein
413	zm00001d028998_p001	0.337810953656762	0.548966804804813	7.79123457730008E-08	0.281573969347706	0.07402760563233	4.63031539436563E-06	0.420948228855778	0.665414308854319	3.89561728865004E-06	0.562083616658263	0.713519090432096	0.000617375385915	1316530851.42757	1388888495.79713	0.94790248130896	2	not classified	not assigned.not annotated	not assigned	not assigned.not annotated	Zm00001d028998_P001 pep chromosome:B73_RefGen_v4:1:54251798:54253443:-1 gene:Zm00001d028998 transcript:Zm00001d028998_T001 gene_biotype:protein_coding transcript_biotype:protein_coding description:hydroxyproline-rich glycoprotein family protein	description:hydroxyproline-rich glycoprotein family protein
414	zm00001d029047_p001	0.004006132055486	0.092376212674731	0.216074605116916	0.622058252189232	0.013639402359406	0.060769413682345	0.008902515678859	0.170389900203751	0.451592720260778	0.806697521583361	0.574921814005476	0.279399603137219	3655151.1421072	3043772.70319703	1.20086205460349	3	RALF-peptide receptor *(CrRLK1L)	Phytohormone action.signalling peptides.CRP (cysteine-rich-peptide) category.RALF/RALFL-peptide activity.RALF-peptide receptor *(CrRLK1L)	Phytohormone action	Phytohormone action.signalling peptides	Zm00001d029047_P001 pep chromosome:B73_RefGen_v4:1:56040100:56042760:1 gene:Zm00001d029047 transcript:Zm00001d029047_T001 gene_biotype:protein_coding transcript_biotype:protein_coding description:Receptor-like protein kinase FERONIA	description:Receptor-like protein kinase FERONIA
415	zm00001d029084_p001	0.007719929133849	0.673218241127996	0.148427183352786	0.095855041203536	0.059258676535236	0.622529713251931	0.015439858267698	0.783951372492571	0.364238486755303	0.331381807603371	0.687057119249117	0.835832797981603	55161080.2308715	59827761.7091303	0.921998060015227	6	fumarase	Cellular respiration.tricarboxylic acid cycle.fumarase	Cellular respiration	Cellular respiration.tricarboxylic acid cycle	Zm00001d029084_P001 pep chromosome:B73_RefGen_v4:1:57446546:57452595:1 gene:Zm00001d029084 transcript:Zm00001d029084_T001 gene_biotype:protein_coding transcript_biotype:protein_coding description:Fumarate hydratase 1 mitochondrial	description:Fumarate hydratase 1 mitochondrial
416	zm00001d029087_p002	2.1402081845533E-07	0.000428590055525	1.30391239864968E-05	0.791535818212572	0.830675111506254	0.080254153235281	1.57079499783728E-06	0.002142950277624	0.000208625983784	0.903321903808927	0.977869838482085	0.336143050200128	30606491.1768068	16095843.5671037	1.90151519857957	7	sucrose synthase	Carbohydrate metabolism.sucrose metabolism.degradation.sucrose synthase	Carbohydrate metabolism	Carbohydrate metabolism.sucrose metabolism	Zm00001d029087_P002 pep chromosome:B73_RefGen_v4:1:57457546:57464810:-1 gene:Zm00001d029087 transcript:Zm00001d029087_T002 gene_biotype:protein_coding transcript_biotype:protein_coding description:Sucrose synthase 3	description:Sucrose synthase 3
417	zm00001d029144_p003	2.06244118532569E-08	0.02408336748295	0.667114564144824	0.745121028306302	0.621271426126138	0.209239484750107	2.61897293374691E-07	0.057684712534012	0.852787347727174	0.88230506553878	0.977869838482085	0.511900880122586	27803016.0201438	15588322.0945337	1.78357977539439	7	scaffold component *(Nop58) of snoRNP rRNA methylation complex	RNA processing.RNA modification.RNA methylation.rRNA methylation.C/D small nucleolar ribonucleoprotein (snoRNP) rRNA methylation complex.scaffold component *(Nop58)	RNA processing	RNA processing.RNA modification	Zm00001d029144_P003 pep chromosome:B73_RefGen_v4:1:60427133:60431193:-1 gene:Zm00001d029144 transcript:Zm00001d029144_T003 gene_biotype:protein_coding transcript_biotype:protein_coding description:Probable nucleolar protein 5-1	description:Probable nucleolar protein 5-1
418	zm00001d029173_p001	0.00208167830183	0.5191321922264	0.773334167830053	0.020744306308996	0.783982832742869	0.13379158208206	0.005108413010627	0.639916415687395	0.915368380417298	0.182674660255167	0.977869838482085	0.443167485183663	47860786.6696262	52573850.2581763	0.910353463453685	6	subunit alpha of NAC ribosome-associated chaperone complex	Protein homeostasis.protein quality control.ribosome-associated chaperone activities.NAC chaperone heterodimer.subunit alpha	Protein homeostasis	Protein homeostasis.protein quality control	Zm00001d029173_P001 pep chromosome:B73_RefGen_v4:1:60948835:60951024:1 gene:Zm00001d029173 transcript:Zm00001d029173_T001 gene_biotype:protein_coding transcript_biotype:protein_coding description:Nascent polypeptide-associated complex alpha subunit-like protein	description:Nascent polypeptide-associated complex alpha subunit-like protein
419	zm00001d029174_p001	6.89592998707839E-06	3.43924198154713E-06	0.833834881820042	0.587892375212082	0.78140318094875	0.128483183528047	3.4479649935392E-05	4.74378204351329E-05	0.94062368112353	0.791774242709874	0.977869838482085	0.435336808206912	74168578.9570742	63127768.3382755	1.17489626054315	8	scaffold component *(Nop56) of snoRNP rRNA methylation complex	RNA processing.RNA modification.RNA methylation.rRNA methylation.C/D small nucleolar ribonucleoprotein (snoRNP) rRNA methylation complex.scaffold component *(Nop56)	RNA processing	RNA processing.RNA modification	Zm00001d029174_P001 pep chromosome:B73_RefGen_v4:1:60996905:60999923:-1 gene:Zm00001d029174 transcript:Zm00001d029174_T001 gene_biotype:protein_coding transcript_biotype:protein_coding description:homolog of nucleolar protein NOP56	description:homolog of nucleolar protein NOP56
420	zm00001d029196_p001	0.001350966161947	0.474896616445826	0.577544438026097	0.084720062050849	0.855458067911	0.145798650443994	0.003520432995302	0.597354234523052	0.79661301796703	0.317545236094717	0.979065027652075	0.453371287426586	30527120.8189044	25857053.8979354	1.18061094428634	7	large subunit beta of AP-2 cargo adaptor complex	Vesicle trafficking.endocytic trafficking.clathrin-dependent machinery.AP-2 cargo adaptor complex.large subunit beta *(AP1/2B)	Vesicle trafficking	Vesicle trafficking.endocytic trafficking	Zm00001d029196_P001 pep chromosome:B73_RefGen_v4:1:61783914:61789718:-1 gene:Zm00001d029196 transcript:Zm00001d029196_T001 gene_biotype:protein_coding transcript_biotype:protein_coding description:Beta-adaptin-like protein C	description:Beta-adaptin-like protein C
421	zm00001d029328_p001	0.033702573848952	0.003526790588142	0.755191384050335	0.074907326384834	0.175507713570239	0.192861610086788	0.055363571004438	0.011410546565809	0.911241489050178	0.305603609764073	0.853904640636304	0.493323815054389	10061470.3899381	8897403.1457466	1.13083224679416	8	not classified	not assigned.not annotated	not assigned	not assigned.not annotated	Zm00001d029328_P001 pep chromosome:B73_RefGen_v4:1:66120056:66126496:-1 gene:Zm00001d029328 transcript:Zm00001d029328_T001 gene_biotype:protein_coding transcript_biotype:protein_coding description:RNA-binding KH domain-containing protein	description:RNA-binding KH domain-containing protein
422	zm00001d029416_p001	0.040343650727476	0.002135775080422	0.567960650633425	0.68651059794977	0.079430361822642	0.395591063976311	0.064679199563088	0.007428782888425	0.790206122620418	0.844059394317676	0.7300246153984	0.692475803992981	14019391.8728631	12311523.3186298	1.13872114035222	2	acetyl-CoA C-acyltransferase	Secondary metabolism.terpenoids.mevalonate pathway.acetyl-CoA C-acyltransferase	Secondary metabolism	Secondary metabolism.terpenoids	Zm00001d029416_P001 pep chromosome:B73_RefGen_v4:1:69619304:69624861:1 gene:Zm00001d029416 transcript:Zm00001d029416_T001 gene_biotype:protein_coding transcript_biotype:protein_coding description:Probable acetyl-CoA acetyltransferase cytosolic 2	description:Probable acetyl-CoA acetyltransferase cytosolic 2
423	zm00001d029594_p001	0.004653873912923	0.67647249253921	1.9227968533776E-06	0.004385262042569	0.30262734664784	0.000125075461042	0.010008330995533	0.785452374613517	4.80699213344401E-05	0.101283264218619	0.958044542571583	0.004937197998913	30458814.6993042	30001756.9302185	1.01523436677888	2	allene oxidase cyclase *(AOC)	Phytohormone action.jasmonic acid.biosynthesis.allene oxidase cyclase *(AOC)	Phytohormone action	Phytohormone action.jasmonic acid	Zm00001d029594_P001 pep chromosome:B73_RefGen_v4:1:78239819:78241044:-1 gene:Zm00001d029594 transcript:Zm00001d029594_T001 gene_biotype:protein_coding transcript_biotype:protein_coding gene_symbol:allene oxide cyclase1 description: allene oxide cyclase1	gene_symbol:allene oxide cyclase1 description: allene oxide cyclase1
424	zm00001d029628_p001	6.44972866181209E-09	0.042152567119743	1.57444264603519E-06	0.274616619516089	0.082416796950716	0.000600285070089	1.03195658588993E-07	0.089448418291232	4.49840756010054E-05	0.560442080645079	0.732593750673032	0.012005701401785	74543969.8636275	53394431.8923295	1.39610006552643	2	Cystatin protease inhibitor	Protein homeostasis.proteolysis.protease inhibitor activities.Cystatin protease inhibitor	Protein homeostasis	Protein homeostasis.proteolysis	Zm00001d029628_P001 pep chromosome:B73_RefGen_v4:1:80600855:80601549:-1 gene:Zm00001d029628 transcript:Zm00001d029628_T001 gene_biotype:protein_coding transcript_biotype:protein_coding gene_symbol:cystatin7 description: cystatin7	gene_symbol:cystatin7 description: cystatin7
425	zm00001d029968_p001	1.22157121697576E-05	0.003019287336841	0.846717311743883	0.393761624317475	0.696732226881179	0.841179488217333	5.71495306187488E-05	0.010022530578726	0.94062368112353	0.652193166571387	0.977869838482085	0.945102278468967	145194925.286933	176413544.278155	0.823037289347811	6	nucleoside diphosphate kinase	Nucleotide metabolism.deoxynucleotides.salvage pathway.nucleoside diphosphate kinase	Nucleotide metabolism	Nucleotide metabolism.deoxynucleotides	Zm00001d029968_P001 pep chromosome:B73_RefGen_v4:1:96900888:96902992:-1 gene:Zm00001d029968 transcript:Zm00001d029968_T001 gene_biotype:protein_coding transcript_biotype:protein_coding description:Nucleoside diphosphate kinase family protein	description:Nucleoside diphosphate kinase family protein
426	zm00001d030011_p001	0.001040375389053	3.5125738993055E-08	0.263018826223136	0.750607362855746	0.46743085355204	0.860843227147119	0.002765117313098	1.00359254265871E-06	0.514462251781195	0.884368026928714	0.977869838482085	0.94728278090467	59575439.094264	54678318.4753121	1.0895623851557	8	component *(eIF3b) of eIF3 mRNA-to-PIC binding complex	Protein biosynthesis.translation initiation.Pre-Initiation Complex (PIC) module.eIF3 mRNA-to-PIC binding complex.component *(eIF3b)	Protein biosynthesis	Protein biosynthesis.translation initiation	Zm00001d030011_P001 pep chromosome:B73_RefGen_v4:1:99113829:99118558:-1 gene:Zm00001d030011 transcript:Zm00001d030011_T001 gene_biotype:protein_coding transcript_biotype:protein_coding description:Eukaryotic translation initiation factor 3 subunit B	description:Eukaryotic translation initiation factor 3 subunit B
427	zm00001d030174_p001	0.99266773622904	1.59875112944728E-07	8.68045152042062E-08	0.07460314420866	0.928281846731249	7.67439351398874E-05	0.993910123883895	3.6542882958795E-06	3.91308577995774E-06	0.305603609764073	0.992551089251393	0.003837196756994	12258286.289041	13750126.3531187	0.891503537802809	3	EC_2.3 acyltransferase	Enzyme classification.EC_2 transferases.EC_2.3 acyltransferase	Enzyme classification	Enzyme classification.EC_2 transferases	Zm00001d030174_P001 pep chromosome:B73_RefGen_v4:1:110508512:110509792:1 gene:Zm00001d030174 transcript:Zm00001d030174_T001 gene_biotype:protein_coding transcript_biotype:protein_coding description:Lecithin-cholesterol acyltransferase-like 1	description:Lecithin-cholesterol acyltransferase-like 1
428	zm00001d030346_p001	4.97245671757651E-05	0.204917886519817	6.2030000396875E-06	4.75765141557036E-05	0.327573060003385	3.88003516203823E-05	0.000188529164647	0.313881806231864	0.000112781818903	0.005437315903509	0.958044542571583	0.002217162949736	43778057.8782868	49613510.0105054	0.882381792157358	6	not classified	not assigned.not annotated	not assigned	not assigned.not annotated	Zm00001d030346_P001 pep chromosome:B73_RefGen_v4:1:124047279:124048368:-1 gene:Zm00001d030346 transcript:Zm00001d030346_T001 gene_biotype:protein_coding transcript_biotype:protein_coding description:Hsp20/alpha crystallin family protein	description:Hsp20/alpha crystallin family protein
429	zm00001d030373_p003	0.5673425399397	0.020547617177309	0.937750402575649	0.420875924973004	0.989305494016689	0.837289509436581	0.637463528022135	0.050116139456852	0.97703041363053	0.668057023766673	0.997102875699607	0.944755440831121	118113264.934926	121831421.038406	0.969481139825923	2	enolase	Cellular respiration.glycolysis.cytosolic glycolysis.enolase	Cellular respiration	Cellular respiration.glycolysis	Zm00001d030373_P003 pep chromosome:B73_RefGen_v4:1:127221596:127227815:-1 gene:Zm00001d030373 transcript:Zm00001d030373_T003 gene_biotype:protein_coding transcript_biotype:protein_coding gene_symbol:enolase2 description: enolase2	gene_symbol:enolase2 description: enolase2
430	zm00001d030579_p001	0.686044940019751	0.000310652926162	0.067192904716857	0.019390434706651	0.122407387359481	0.252279460949873	0.740669300965993	0.001663472137415	0.208184546309813	0.180376136806056	0.815870157748933	0.563752985362846	9476627.59329263	9506477.88211854	0.996860005440916	8	not classified	not assigned.not annotated	not assigned	not assigned.not annotated	Zm00001d030579_P001 pep chromosome:B73_RefGen_v4:1:145820512:145824791:1 gene:Zm00001d030579 transcript:Zm00001d030579_T001 gene_biotype:protein_coding transcript_biotype:protein_coding description:RNA-binding (RRM/RBD/RNP motifs) family protein	description:RNA-binding (RRM/RBD/RNP motifs) family protein
431	zm00001d030614_p002	0.000330968478386	1.88782659119776E-11	5.46604869847119E-05	0.891349531529185	0.154158518853698	0.033052628127247	0.000987965607122	1.67806808106468E-09	0.000683256087309	0.952042223262147	0.815870157748933	0.200318958346951	13777883.3766584	11547224.0144589	1.19317710987561	8	component *(MCM7) of MCM replicative DNA helicase complex	Cell division.DNA replication.preinitiation.MCM replicative DNA helicase complex.component *(MCM7)	Cell division	Cell division.DNA replication	Zm00001d030614_P002 pep chromosome:B73_RefGen_v4:1:148687299:148692171:-1 gene:Zm00001d030614 transcript:Zm00001d030614_T002 gene_biotype:protein_coding transcript_biotype:protein_coding gene_symbol:minichromosome maintenance1 description:DNA replication licensing factor MCM7	gene_symbol:minichromosome maintenance1 description:DNA replication licensing factor MCM7
432	zm00001d030698_p001	0.000251700943231	0.000163759186534	3.5291634205545E-06	7.49982445973014E-06	0.474174729446273	0.044601538395953	0.00078165503651	0.000963289332551	7.84258537900999E-05	0.001499964891946	0.977869838482085	0.242598125944274	68227297.9124769	82984542.0642222	0.822168758365569	8	not classified	not assigned.not annotated	not assigned	not assigned.not annotated	Zm00001d030698_P001 pep chromosome:B73_RefGen_v4:1:154144314:154144817:1 gene:Zm00001d030698 transcript:Zm00001d030698_T001 gene_biotype:protein_coding transcript_biotype:protein_coding description:Expressed protein; Os12g0569100 protein	description:Expressed protein; Os12g0569100 protein
433	zm00001d030725_p003	0.972573201925513	0.336786326837594	0.936020990824071	0.02799494642663	0.212906362490139	0.513514198230953	0.978690014516239	0.462142472504418	0.97703041363053	0.213294829917183	0.883131488559106	0.766439101837244	15401812.2458898	15190851.0591049	1.01388738431864	4	chaperone *(Hsp70)	Protein homeostasis.protein quality control.cytosolic Hsp70 chaperone system.chaperone *(Hsp70)	Protein homeostasis	Protein homeostasis.protein quality control	Zm00001d030725_P003 pep chromosome:B73_RefGen_v4:1:155959520:155963384:1 gene:Zm00001d030725 transcript:Zm00001d030725_T003 gene_biotype:protein_coding transcript_biotype:protein_coding description:Heat shock protein 70	description:Heat shock protein 70
434	zm00001d030967_p002	0.910255612501669	0.050784703905245	0.805462598841622	0.284426726469716	0.549860660613781	0.701211222353649	0.932400115238585	0.10580146646926	0.926905283056534	0.56322124053409	0.977869838482085	0.882408446201041	25622562.6189411	24808432.0336775	1.03281668846134	2	ureidoglycolate amidohydrolase *(UAH)	Nucleotide metabolism.purines.catabolism.ureidoglycolate amidohydrolase *(UAH)	Nucleotide metabolism	Nucleotide metabolism.purines	Zm00001d030967_P002 pep chromosome:B73_RefGen_v4:1:169596826:169609280:-1 gene:Zm00001d030967 transcript:Zm00001d030967_T002 gene_biotype:protein_coding transcript_biotype:protein_coding description:Ureidoglycolate hydrolase	description:Ureidoglycolate hydrolase
435	zm00001d030968_p006	0.000252083749275	0.001163585447261	0.075105366948392	0.051317392683265	0.135288214969952	0.19301294264003	0.00078165503651	0.004563080185336	0.229329364727916	0.259238285314209	0.815870157748933	0.493323815054389	38688043.9543638	34435156.8168714	1.12350421867133	8	regulatory protein *(FLK) of autonomous floral-promotion pathway	Plant reproduction.flowering.autonomous floral-promotion pathway.regulatory protein *(FLK)	Plant reproduction	Plant reproduction.flowering	Zm00001d030968_P006 pep chromosome:B73_RefGen_v4:1:169609656:169615972:1 gene:Zm00001d030968 transcript:Zm00001d030968_T006 gene_biotype:protein_coding transcript_biotype:protein_coding description:Flowering locus K homology domain	description:Flowering locus K homology domain
436	zm00001d031024_p001	9.87755838686905E-07	0.008456572151667	0.396915731121455	0.802577594700808	0.188271710741663	0.223534654486845	5.85336793295944E-06	0.023990275607566	0.649776413686369	0.905311441362597	0.86501826439682	0.527515408818514	9715970.19449373	12526434.270698	0.775637342960516	6	mercaptopyruvate sulfurtransferase	Amino acid metabolism.amino acid degradation.cysteine.mercaptopyruvate sulfurtransferase	Amino acid metabolism	Amino acid metabolism.amino acid degradation	Zm00001d031024_P001 pep chromosome:B73_RefGen_v4:1:174046270:174052289:-1 gene:Zm00001d031024 transcript:Zm00001d031024_T001 gene_biotype:protein_coding transcript_biotype:protein_coding description:Sulfurtransferase	description:Sulfurtransferase
437	zm00001d031128_p004	0.026913849005176	6.27755061516834E-05	0.69942507019548	0.321682402787139	0.732318587875895	0.566654618775037	0.045424217730254	0.000448396472512	0.8737130048702	0.590242940893834	0.977869838482085	0.803765416702181	450239681.879002	488049658.073743	0.922528423964128	2	methyl-tetrahydrofolate-dependent methionine synthase	Amino acid metabolism.aspartate group amino acid biosynthesis.aspartate-derived amino acids.methionine.L-homocysteine S-methyltransferase activities.methyl-tetrahydrofolate-dependent methionine synthase	Amino acid metabolism	Amino acid metabolism.aspartate group amino acid biosynthesis	Zm00001d031128_P004 pep chromosome:B73_RefGen_v4:1:178799384:178803593:1 gene:Zm00001d031128 transcript:Zm00001d031128_T004 gene_biotype:protein_coding transcript_biotype:protein_coding description:5-methyltetrahydropteroyltriglutamate--homocysteine methyltransferase 1	description:5-methyltetrahydropteroyltriglutamate--homocysteine methyltransferase 1
438	zm00001d031128_p007	0.000662207458961	0.00299076317653	0.155731931199507	0.631397789285769	0.823861509977121	0.094755031908606	0.001833100232419	0.009969210588433	0.370790312379779	0.809739246471083	0.977869838482085	0.373418844960022	11828362.5651776	16298661.4093511	0.725726013204451	2	methyl-tetrahydrofolate-dependent methionine synthase	Amino acid metabolism.aspartate group amino acid biosynthesis.aspartate-derived amino acids.methionine.L-homocysteine S-methyltransferase activities.methyl-tetrahydrofolate-dependent methionine synthase	Amino acid metabolism	Amino acid metabolism.aspartate group amino acid biosynthesis	Zm00001d031128_P007 pep chromosome:B73_RefGen_v4:1:178801651:178803492:1 gene:Zm00001d031128 transcript:Zm00001d031128_T007 gene_biotype:protein_coding transcript_biotype:protein_coding description:5-methyltetrahydropteroyltriglutamate--homocysteine methyltransferase 1	description:5-methyltetrahydropteroyltriglutamate--homocysteine methyltransferase 1
439	zm00001d031136_p003	0.013220395681458	2.06993242140772E-05	0.012259678971223	0.358809086352651	0.02725723020664	0.0924008933763	0.024369392961213	0.000190338613463	0.058729001059752	0.623900921599786	0.603218058054438	0.367764749756417	45045127.3451053	49983618.0698422	0.901197814095083	2	O-acetylserine sulfydrylase	Amino acid metabolism.serine group amino acid biosynthesis.cysteine.O-acetylserine sulfydrylase *(OASS)	Amino acid metabolism	Amino acid metabolism.serine group amino acid biosynthesis	Zm00001d031136_P003 pep chromosome:B73_RefGen_v4:1:179010349:179015072:-1 gene:Zm00001d031136 transcript:Zm00001d031136_T003 gene_biotype:protein_coding transcript_biotype:protein_coding gene_symbol:cysteine synthase2 description: cysteine synthase2	gene_symbol:cysteine synthase2 description: cysteine synthase2
440	zm00001d031168_p001	0.00015424148205	0.000749066175878	0.443971130703128	0.080950628890055	0.756416251896827	0.269044977114622	0.000503645655672	0.003274606233348	0.698321331954976	0.30845834310139	0.977869838482085	0.5726389277701	46590347.2694545	59770998.5211152	0.779480825521018	4	not classified	not assigned.not annotated	not assigned	not assigned.not annotated	Zm00001d031168_P001 pep chromosome:B73_RefGen_v4:1:180447018:180448137:-1 gene:Zm00001d031168 transcript:Zm00001d031168_T001 gene_biotype:protein_coding transcript_biotype:protein_coding gene_symbol:glycine-rich protein1 description:Glycine-rich RNA-binding protein 2	gene_symbol:glycine-rich protein1 description:Glycine-rich RNA-binding protein 2
441	zm00001d031209_p001	1.63667514551069E-05	0.254415746288533	0.000189075497521	0.059203025301601	0.010260493839882	0.196652670258938	7.39740178761895E-05	0.371863682074206	0.001964420753466	0.277150242584956	0.574921814005476	0.497854861415033	3852699.4355114	5464915.00579783	0.704987988179872	4	EC_2.4 glycosyltransferase	Enzyme classification.EC_2 transferases.EC_2.4 glycosyltransferase	Enzyme classification	Enzyme classification.EC_2 transferases	Zm00001d031209_P001 pep chromosome:B73_RefGen_v4:1:182293107:182294953:1 gene:Zm00001d031209 transcript:Zm00001d031209_T001 gene_biotype:protein_coding transcript_biotype:protein_coding gene_symbol:benzoxazinone synthesis9 description: benzoxazinone synthesis9	gene_symbol:benzoxazinone synthesis9 description: benzoxazinone synthesis9
442	zm00001d031212_p002	0.732648799955946	0.009946872447111	0.927698445709675	0.324513852647252	0.485665014944162	0.469022219052848	0.782535433864829	0.027534595009304	0.976415793546812	0.592719365565758	0.977869838482085	0.740596255976754	10836702.3021469	10935509.2985146	0.99096457296405	4	acetyl-CoA C-acyltransferase	Secondary metabolism.terpenoids.mevalonate pathway.acetyl-CoA C-acyltransferase	Secondary metabolism	Secondary metabolism.terpenoids	Zm00001d031212_P002 pep chromosome:B73_RefGen_v4:1:182379167:182384473:1 gene:Zm00001d031212 transcript:Zm00001d031212_T002 gene_biotype:protein_coding transcript_biotype:protein_coding description: thiolase1	description: thiolase1
443	zm00001d031344_p001	8.9999028857077E-10	0.000379295704533	0.002906017850346	0.321282030840504	0.441821132719928	0.121893033500079	1.71426721632528E-08	0.001932716965775	0.018021816126176	0.590242940893834	0.977869838482085	0.423067550196678	14633556.2802039	35402188.353393	0.413351743517328	6	not classified	not assigned.not annotated	not assigned	not assigned.not annotated	Zm00001d031344_P001 pep chromosome:B73_RefGen_v4:1:186836238:186837506:-1 gene:Zm00001d031344 transcript:Zm00001d031344_T001 gene_biotype:protein_coding transcript_biotype:protein_coding
444	zm00001d031556_p001	0.356639962371328	0.997088709112007	0.93637471081106	0.183138056938537	0.548704515386269	0.65745939614749	0.440296249841145	0.999389501682553	0.97703041363053	0.46511252555819	0.977869838482085	0.864424176227428	85555101.7728532	81417192.9364945	1.05082352617568	7	not classified	not assigned.not annotated	not assigned	not assigned.not annotated	Zm00001d031556_P001 pep chromosome:B73_RefGen_v4:1:194157336:194158112:1 gene:Zm00001d031556 transcript:Zm00001d031556_T001 gene_biotype:protein_coding transcript_biotype:protein_coding description:AIR12	description:AIR12
445	zm00001d031569_p001	5.14064736501313E-05	1.18225784657524E-06	0.34107582010518	0.602757403053383	0.317439596701626	0.779011654835284	0.000193075957371	1.94688063177776E-05	0.608120477243345	0.799678146671155	0.958044542571583	0.914841510427309	154039868.889848	166620455.314069	0.924495546477127	4	peptidyl-prolyl cis-trans isomerase *(ROF)	Protein modification.protein folding.FKBP-type chaperone activities.peptidyl-prolyl cis-trans isomerase *(ROF)	Protein modification	Protein modification.protein folding	Zm00001d031569_P001 pep chromosome:B73_RefGen_v4:1:194687973:194691805:1 gene:Zm00001d031569 transcript:Zm00001d031569_T001 gene_biotype:protein_coding transcript_biotype:protein_coding description:Peptidyl-prolyl isomerase	description:Peptidyl-prolyl isomerase
446	zm00001d031611_p001	0.004280742047693	0.009690928465911	2.96138409636673E-05	0.005974000985677	0.334779294184746	0.000298113409045	0.009382448323711	0.026919245738641	0.00041563285563	0.122543609962606	0.958044542571583	0.007957583912464	40095793.488819	38647368.9448985	1.0374779599094	3	component *(uL22) of large ribosomal-subunit (LSU) proteome	Protein biosynthesis.ribosome biogenesis.large ribosomal subunit (LSU).LSU proteome.component *(uL22)	Protein biosynthesis	Protein biosynthesis.ribosome biogenesis	Zm00001d031611_P001 pep chromosome:B73_RefGen_v4:1:196150569:196153475:-1 gene:Zm00001d031611 transcript:Zm00001d031611_T001 gene_biotype:protein_coding transcript_biotype:protein_coding description: ribosomal protein L17c	description: ribosomal protein L17c
447	zm00001d031621_p001	3.15780438348442E-10	0.040019992823721	0.774498317416035	0.065514245806671	0.594000155778528	0.049881979556152	7.21783859082154E-09	0.086296480482417	0.915368380417298	0.284844546985527	0.977869838482085	0.254175692005872	794164.328043617	1549850.38200868	0.512413544728325	6	methylthioadenosine nucleosidase *(MTN)	Amino acid metabolism.aspartate group amino acid biosynthesis.aspartate-derived amino acids.methionine.salvage pathway.methylthioadenosine nucleosidase *(MTN)	Amino acid metabolism	Amino acid metabolism.aspartate group amino acid biosynthesis	Zm00001d031621_P001 pep chromosome:B73_RefGen_v4:1:196575044:196583803:1 gene:Zm00001d031621 transcript:Zm00001d031621_T001 gene_biotype:protein_coding transcript_biotype:protein_coding description:5'-methylthioadenosine/S-adenosylhomocysteine nucleosidase 2	description:5'-methylthioadenosine/S-adenosylhomocysteine nucleosidase 2
448	zm00001d031627_p001	1.0069766382085E-06	0.68892580119931	0.859093134020342	0.194819727668793	0.911821615994478	0.705009226069704	5.90193157777133E-06	0.79073262691456	0.947964837539688	0.475170067484862	0.991125785998721	0.882408446201041	62313669.6129695	80806435.7043233	0.771147360601076	6	RanGDP-specific nuclear import factor *(NTF2)	Protein translocation.nucleus.nucleocytoplasmic transport.RAN GTPase cycle.RanGDP-specific nuclear import factor *(NTF2)	Protein translocation	Protein translocation.nucleus	Zm00001d031627_P001 pep chromosome:B73_RefGen_v4:1:196865024:196868008:-1 gene:Zm00001d031627 transcript:Zm00001d031627_T001 gene_biotype:protein_coding transcript_biotype:protein_coding description:nuclear transport factor 2A	description:nuclear transport factor 2A
449	zm00001d031749_p001	5.82526388840996E-05	4.29453459551599E-12	2.15742430311069E-06	0.266675433422847	0.85179375511162	0.023474546896461	0.000212795027887	5.16020914478105E-10	5.23011952269259E-05	0.551267045835343	0.979065027652075	0.166191482452819	60911676.2909522	50700669.3662236	1.20139787210642	2	glutamate decarboxylase *(GAD)	Amino acid metabolism.glutamate group amino acid biosynthesis.glutamate-derived amino acids.gamma-aminobutyrate (GABA).glutamate decarboxylase *(GAD)	Amino acid metabolism	Amino acid metabolism.glutamate group amino acid biosynthesis	Zm00001d031749_P001 pep chromosome:B73_RefGen_v4:1:200686322:200689932:-1 gene:Zm00001d031749 transcript:Zm00001d031749_T001 gene_biotype:protein_coding transcript_biotype:protein_coding description:Pyridoxal phosphate (PLP)-dependent transferases superfamily protein	description:Pyridoxal phosphate (PLP)-dependent transferases superfamily protein
450	zm00001d031817_p001	0.226512763788903	2.4936804566641E-05	0.398858818070176	0.66405713631044	0.578377918951914	0.604312168795863	0.29902675087644	0.000206465442252	0.649871801336336	0.834849978313828	0.977869838482085	0.822405538194944	4526733.89622716	4306812.11988018	1.05106370332057	8	not classified	not assigned.not annotated	not assigned	not assigned.not annotated	Zm00001d031817_P001 pep chromosome:B73_RefGen_v4:1:202884656:202896343:1 gene:Zm00001d031817 transcript:Zm00001d031817_T001 gene_biotype:protein_coding transcript_biotype:protein_coding description:PWWP domain protein	description:PWWP domain protein
451	zm00001d031825_p002	0.000160214514992	0.758338849769221	0.387951554943972	0.286751649388694	0.869428264519237	0.70497433496213	0.00051891340888	0.842598721965801	0.649776413686369	0.563596206380971	0.981397570409483	0.882408446201041	67129031.3378658	45761981.062859	1.4669170734907	1	subunit d of ATP synthase membrane MF0 subcomplex	Cellular respiration.oxidative phosphorylation.ATP synthase complex.membrane MF0 subcomplex.subunit d	Cellular respiration	Cellular respiration.oxidative phosphorylation	Zm00001d031825_P002 pep chromosome:B73_RefGen_v4:1:202992963:202996100:-1 gene:Zm00001d031825 transcript:Zm00001d031825_T002 gene_biotype:protein_coding transcript_biotype:protein_coding description:ATP synthase subunit d mitochondrial	description:ATP synthase subunit d mitochondrial
452	zm00001d031893_p001	0.396042253842118	0.927885628109018	0.224464468508039	0.795128829260378	0.252935249090176	0.996757859974188	0.479324966828585	0.959054912774179	0.459262339658391	0.90343928159833	0.949991545878596	0.998870244922171	14139480.8005206	12790087.9028347	1.10550301983357	3	cutin synthase *(DCR)	Cell wall organisation.cutin and suberin.cutin polyester biosynthesis.cutin synthase *(DCR)	Cell wall organisation	Cell wall organisation.cutin and suberin	Zm00001d031893_P001 pep chromosome:B73_RefGen_v4:1:205617823:205620362:1 gene:Zm00001d031893 transcript:Zm00001d031893_T001 gene_biotype:protein_coding transcript_biotype:protein_coding gene_symbol:hydroxycinnamoyltransferase12 description: hydroxycinnamoyltransferase12	gene_symbol:hydroxycinnamoyltransferase12 description: hydroxycinnamoyltransferase12
453	zm00001d031908_p001	0.008849293933502	0.339799403654408	0.322495060308782	0.234299893528557	0.798320610720645	0.049526809842252	0.017289760671733	0.463099698336501	0.586354655106876	0.519845092944868	0.977869838482085	0.254175692005872	10890543.7356633	13140532.4475646	0.828774920584113	6	copper/zinc superoxide dismutase *(CSD)	Redox homeostasis.reactive oxygen scavenging.superoxide dismutase activities.copper/zinc superoxide dismutase *(CSD)	Redox homeostasis	Redox homeostasis.reactive oxygen scavenging	Zm00001d031908_P001 pep chromosome:B73_RefGen_v4:1:206405716:206408991:-1 gene:Zm00001d031908 transcript:Zm00001d031908_T001 gene_biotype:protein_coding transcript_biotype:protein_coding description:Superoxide dismutase	description:Superoxide dismutase
454	zm00001d031956_p001	0.107712697064051	0.035352040526237	0.173985029694974	0.994270030319642	0.62124010799408	0.457908825264347	0.156105358063842	0.078342472080303	0.396547076227861	0.995514423348828	0.977869838482085	0.740363899057615	36937047.2841988	31374279.5344222	1.17730344193796	1	component *(uL1) of large ribosomal-subunit (LSU) proteome	Protein biosynthesis.ribosome biogenesis.large ribosomal subunit (LSU).LSU proteome.component *(uL1)	Protein biosynthesis	Protein biosynthesis.ribosome biogenesis	Zm00001d031956_P001 pep chromosome:B73_RefGen_v4:1:207955044:207958694:-1 gene:Zm00001d031956 transcript:Zm00001d031956_T001 gene_biotype:protein_coding transcript_biotype:protein_coding description:Ribosomal protein	description:Ribosomal protein
455	zm00001d031967_p001	7.73018526790622E-05	0.879465604665423	0.947807060435615	0.528822324325348	0.332548346682103	0.684142667648038	0.000271234570804	0.930183430722976	0.980527013648613	0.753790324087424	0.958044542571583	0.875752633228213	25835692.8517602	17957416.7871109	1.43871989819293	1	apocytochrome c1 component of cytochrome c reductase complex	Cellular respiration.oxidative phosphorylation.cytochrome c reductase complex.apocytochrome c1 component	Cellular respiration	Cellular respiration.oxidative phosphorylation	Zm00001d031967_P001 pep chromosome:B73_RefGen_v4:1:208218165:208223089:-1 gene:Zm00001d031967 transcript:Zm00001d031967_T001 gene_biotype:protein_coding transcript_biotype:protein_coding description:Cytochrome c1 1 heme protein mitochondrial	description:Cytochrome c1 1 heme protein mitochondrial
456	zm00001d032019_p001	4.58768390529046E-09	0.113363934449222	0.233044971214555	0.288138560512272	0.698195928852978	0.618407357654674	7.64613984215076E-08	0.199760236914929	0.469612032674166	0.563596206380971	0.977869838482085	0.834276367830927	8823857.61290178	19254033.4654624	0.458286188643532	6	acyl carrier protein *(ptACP))	Lipid metabolism.fatty acid metabolism.plastidial fatty acid synthase (ptFAS) system.acyl carrier protein *(ptACP))	Lipid metabolism	Lipid metabolism.fatty acid metabolism	Zm00001d032019_P001 pep chromosome:B73_RefGen_v4:1:209574119:209576739:1 gene:Zm00001d032019 transcript:Zm00001d032019_T001 gene_biotype:protein_coding transcript_biotype:protein_coding gene_symbol:acyl carrier protein1 description: acyl carrier protein1	gene_symbol:acyl carrier protein1 description: acyl carrier protein1
457	zm00001d032049_p001	0.36234604252883	0.194787242569073	0.000136075010306	0.302635746889842	0.288312959617899	0.177028236813004	0.445279314935582	0.301995724913292	0.001491232989653	0.579207171081037	0.950727532906463	0.485008867980831	10340017.9695989	10855272.141826	0.95253420038713	4	EC_1.3 oxidoreductase acting on CH-CH group of donor	Enzyme classification.EC_1 oxidoreductases.EC_1.3 oxidoreductase acting on CH-CH group of donor	Enzyme classification	Enzyme classification.EC_1 oxidoreductases	Zm00001d032049_P001 pep chromosome:B73_RefGen_v4:1:210749060:210752906:-1 gene:Zm00001d032049 transcript:Zm00001d032049_T001 gene_biotype:protein_coding transcript_biotype:protein_coding gene_symbol:12-oxo-phytodienoic acid reductase7 description: 12-oxo-phytodienoic acid reductase7	gene_symbol:12-oxo-phytodienoic acid reductase7 description: 12-oxo-phytodienoic acid reductase7
458	zm00001d032114_p001	0.000896608242217	0.200739027611855	0.057443420120796	0.038157052793162	0.170152753965961	0.136827961050456	0.002402593573127	0.309424320018274	0.181639273109236	0.238170730909651	0.840260513412153	0.443167485183663	8281185.09681148	11378665.6391043	0.727781741679101	4	phosphoglycerate dehydrogenase	Amino acid metabolism.serine group amino acid biosynthesis.non-photorespiratory serine.phosphoglycerate dehydrogenase	Amino acid metabolism	Amino acid metabolism.serine group amino acid biosynthesis	Zm00001d032114_P001 pep chromosome:B73_RefGen_v4:1:213508794:213513171:1 gene:Zm00001d032114 transcript:Zm00001d032114_T001 gene_biotype:protein_coding transcript_biotype:protein_coding description:D-3-phosphoglycerate dehydrogenase 2 chloroplastic	description:D-3-phosphoglycerate dehydrogenase 2 chloroplastic
459	zm00001d032231_p001	0.00348841083237	0.114597717160294	0.69306126217	0.042486668101278	0.789296453795814	0.725286459200876	0.007905746928883	0.200957155640787	0.872475290215362	0.243111208203955	0.977869838482085	0.894035697011865	22967474.0141103	16541014.2640446	1.38851666817282	1	14-3-3 phosphoprotein-binding protein *(GRF)	Multi-process regulation.14-3-3 regulatory system.14-3-3 phosphoprotein-binding protein *(GRF)	Multi-process regulation	Multi-process regulation.14-3-3 regulatory system	Zm00001d032231_P001 pep chromosome:B73_RefGen_v4:1:218057653:218061014:-1 gene:Zm00001d032231 transcript:Zm00001d032231_T001 gene_biotype:protein_coding transcript_biotype:protein_coding description:14-3-3-like protein GF14 nu	description:14-3-3-like protein GF14 nu
460	zm00001d032239_p001	0.236689499080737	0.000706223773496	0.29267017747248	0.091172195545824	0.259351148699367	0.062308147578431	0.311946621523212	0.003174039431443	0.548328201353593	0.324660603111561	0.950727532906463	0.284772560628766	194640718.726429	183084895.23439	1.06311729581648	8	chromatin architectural modulator *(HMGA)	Chromatin organisation.chromatin structure.structure modulation.chromatin architectural modulator *(HMGA)	Chromatin organisation	Chromatin organisation.chromatin structure	Zm00001d032239_P001 pep chromosome:B73_RefGen_v4:1:218500155:218501623:1 gene:Zm00001d032239 transcript:Zm00001d032239_T001 gene_biotype:protein_coding transcript_biotype:protein_coding gene_symbol:high mobility group family A 102 description: high mobility group family A 102	gene_symbol:high mobility group family A 102 description: high mobility group family A 102
461	zm00001d032257_p001	0.033914610952634	0.887846264257985	0.122878558999747	0.773858062314955	0.261717300354236	0.761051802054153	0.055597722873171	0.934575015008405	0.321320192905935	0.893589144301843	0.950727532906463	0.905118574563527	15473068.1233994	14092328.4024488	1.0979781113184	1	betaine-aldehyde dehydrogenase	Secondary metabolism.betaines.glycinebetaine biosynthesis.betaine-aldehyde dehydrogenase	Secondary metabolism	Secondary metabolism.betaines	Zm00001d032257_P001 pep chromosome:B73_RefGen_v4:1:219226773:219232499:-1 gene:Zm00001d032257 transcript:Zm00001d032257_T001 gene_biotype:protein_coding transcript_biotype:protein_coding description:Aminoaldehyde dehydrogenase 1b	description:Aminoaldehyde dehydrogenase 1b
462	zm00001d032282_p012	5.66987969882406E-05	0.876460857260315	0.704705766737165	0.413540925708753	0.469322501841796	0.935730679264896	0.000208921486804	0.929095331969196	0.876772338086675	0.665659437760568	0.977869838482085	0.978066110462874	7952628.10041201	5923502.05237937	1.34255513547388	1	aminopeptidase *(APM1)	Protein homeostasis.proteolysis.metallopeptidase activities.aminopeptidase activities.M1-class aminopeptidase activities.aminopeptidase *(APM1)	Protein homeostasis	Protein homeostasis.proteolysis	Zm00001d032282_P012 pep chromosome:B73_RefGen_v4:1:220213755:220251567:1 gene:Zm00001d032282 transcript:Zm00001d032282_T012 gene_biotype:protein_coding transcript_biotype:protein_coding description:Aminopeptidase M1	description:Aminopeptidase M1
463	zm00001d032359_p002	0.188336964273305	0.000313980365937	0.852458682991363	0.815059149770949	0.273476154059213	0.736657884611633	0.252377841572269	0.001663472137415	0.942640553647727	0.913231540359606	0.950727532906463	0.896360220347412	7337414.41532785	6500817.77183351	1.12869098517407	8	not classified	not assigned.not annotated	not assigned	not assigned.not annotated	Zm00001d032359_P002 pep chromosome:B73_RefGen_v4:1:223828341:223831895:-1 gene:Zm00001d032359 transcript:Zm00001d032359_T002 gene_biotype:protein_coding transcript_biotype:protein_coding description:Multiprotein-bridging factor 1a	description:Multiprotein-bridging factor 1a
464	zm00001d032370_p001	0.061197276720421	1.45995836446519E-05	0.947837685993448	0.497841289156348	0.913428719662764	0.962613618516199	0.094695979451329	0.000139043653759	0.980527013648613	0.728578482230213	0.991125785998721	0.986463337330918	14051676.8920111	15826120.5531015	0.887878797893861	4	Hsp90-co-chaperone *(P23)	Protein homeostasis.protein quality control.Hsp90 chaperone system.Hsp90-co-chaperone *(P23)	Protein homeostasis	Protein homeostasis.protein quality control	Zm00001d032370_P001 pep chromosome:B73_RefGen_v4:1:224157746:224162834:-1 gene:Zm00001d032370 transcript:Zm00001d032370_T001 gene_biotype:protein_coding transcript_biotype:protein_coding description:Co-chaperone protein SBA1	description:Co-chaperone protein SBA1
465	zm00001d032385_p001	0.147930876109112	0.894201073319349	0.037927772689694	0.35891296229952	0.667306506948296	0.240534214627256	0.205177236735573	0.937563379627103	0.135271595985985	0.623900921599786	0.977869838482085	0.551554264906054	15091739.2918375	13979797.4882355	1.07953919250531	7	small subunit *(APS) of ADP-glucose pyrophosphorylase	Carbohydrate metabolism.starch metabolism.biosynthesis.ADP-glucose pyrophosphorylase complex.small subunit *(APS)	Carbohydrate metabolism	Carbohydrate metabolism.starch metabolism	Zm00001d032385_P001 pep chromosome:B73_RefGen_v4:1:224920493:224925108:1 gene:Zm00001d032385 transcript:Zm00001d032385_T001 gene_biotype:protein_coding transcript_biotype:protein_coding gene_symbol:ADP glucose pyrophosphorylase small subunit leaf1 description: ADP glucose pyrophosphorylase small subunit leaf1	gene_symbol:ADP glucose pyrophosphorylase small subunit leaf1 description: ADP glucose pyrophosphorylase small subunit leaf1
466	zm00001d032504_p001	2.3265679437924E-05	0.243123214778522	2.30026148340452E-05	0.614091914749369	0.013670869500585	2.68332210959714E-06	9.95323184510118E-05	0.360850782602631	0.000334583488495	0.805326119576143	0.574921814005476	0.000429331537536	35231385.3053393	31385094.3042504	1.12255151964186	7	EC_1.10 oxidoreductase acting on diphenol or related substance as donor	Enzyme classification.EC_1 oxidoreductases.EC_1.10 oxidoreductase acting on diphenol or related substance as donor	Enzyme classification	Enzyme classification.EC_1 oxidoreductases	Zm00001d032504_P001 pep chromosome:B73_RefGen_v4:1:228756797:228759565:-1 gene:Zm00001d032504 transcript:Zm00001d032504_T001 gene_biotype:protein_coding transcript_biotype:protein_coding gene_symbol:umc1147 description:Monocopper oxidase-like protein SKU5	gene_symbol:umc1147 description:Monocopper oxidase-like protein SKU5
467	zm00001d032531_p001	0.86726834354567	0.199388024288776	0.661444061858265	0.629442604747293	0.387957734288934	0.505533774778794	0.897465091294752	0.308088659461406	0.848083922270038	0.809739246471083	0.977869838482085	0.763522375857043	14427199.7156482	14434455.3455474	0.999497339544478	2	Cyt-P450 hydroxylase scaffold protein *(MSBP)	Cell wall organisation.lignin.monolignol biosynthesis.Cyt-P450 hydroxylase scaffold protein *(MSBP)	Cell wall organisation	Cell wall organisation.lignin	Zm00001d032531_P001 pep chromosome:B73_RefGen_v4:1:229758635:229765316:1 gene:Zm00001d032531 transcript:Zm00001d032531_T001 gene_biotype:protein_coding transcript_biotype:protein_coding description:Membrane steroid-binding protein 1	description:Membrane steroid-binding protein 1
468	zm00001d032597_p001	4.69296822870282E-06	0.01082450711661	0.209963666281096	0.287862081186563	0.902436515471545	0.54451266006408	2.42217715029823E-05	0.029454441133631	0.445866079013703	0.563596206380971	0.991125785998721	0.783471453329611	13455823.674606	19429653.9601244	0.692540572375683	6	not classified	not assigned.not annotated	not assigned	not assigned.not annotated	Zm00001d032597_P001 pep chromosome:B73_RefGen_v4:1:231553045:231556975:-1 gene:Zm00001d032597 transcript:Zm00001d032597_T001 gene_biotype:protein_coding transcript_biotype:protein_coding description:Nucleic acid binding protein	description:Nucleic acid binding protein
469	zm00001d032695_p001	5.17250427200735E-07	1.91119776068384E-07	0.089507691942612	0.856657989535824	0.065456778288469	0.057389506875051	3.35852191559645E-06	4.13231948255966E-06	0.257576091921185	0.938803276203642	0.691874656448262	0.276575936747234	462441881.592298	543143856.759313	0.851416942007728	2	NAD-dependent malate dehydrogenase	Photosynthesis.CAM/C4 photosynthesis.NAD-dependent malate dehydrogenase	Photosynthesis	Photosynthesis.CAM/C4 photosynthesis	Zm00001d032695_P001 pep chromosome:B73_RefGen_v4:1:234902658:234908089:-1 gene:Zm00001d032695 transcript:Zm00001d032695_T001 gene_biotype:protein_coding transcript_biotype:protein_coding gene_symbol:malate dehydrogenase4 description:Malate dehydrogenase%2C cytoplasmic	gene_symbol:malate dehydrogenase4 description:Malate dehydrogenase%2C cytoplasmic
470	zm00001d032950_p001	5.69311051540019E-05	0.000445080968496	0.615306064025717	0.456795657271246	0.751845963736625	0.851669477508742	0.000208921486804	0.00219793070862	0.821658740026126	0.688204380069674	0.977869838482085	0.945102278468967	8519696.63514285	11971163.9011988	0.711684904279831	6	GDP-D-mannose-epimerase *(GME)	Redox homeostasis.ascorbate-based redox regulation.ascorbate metabolism.L-galactose biosynthesis pathway.GDP-D-mannose-epimerase *(GME)	Redox homeostasis	Redox homeostasis.ascorbate-based redox regulation	Zm00001d032950_P001 pep chromosome:B73_RefGen_v4:1:244489885:244492952:1 gene:Zm00001d032950 transcript:Zm00001d032950_T001 gene_biotype:protein_coding transcript_biotype:protein_coding description:GDP-mannose 35-epimerase	description:GDP-mannose 35-epimerase
471	zm00001d032956_p008	0.133655454855135	0.836088612724458	0.513834312962112	0.123515513030856	0.435420725297578	0.523534002647845	0.188086030713628	0.902659770822626	0.750123084616221	0.380636706720943	0.977869838482085	0.772743915347373	46161384.0591961	39431623.6741755	1.17066911676346	1	EC_3.4 hydrolase acting on peptide bond (peptidase)	Enzyme classification.EC_3 hydrolases.EC_3.4 hydrolase acting on peptide bond (peptidase)	Enzyme classification	Enzyme classification.EC_3 hydrolases	Zm00001d032956_P008 pep chromosome:B73_RefGen_v4:1:244604927:244626982:-1 gene:Zm00001d032956 transcript:Zm00001d032956_T008 gene_biotype:protein_coding transcript_biotype:protein_coding description:Acylamino-acid-releasing enzyme	description:Acylamino-acid-releasing enzyme
472	zm00001d033174_p001	0.02055949116725	3.15564090125076E-07	0.045478185281057	0.080970315064115	0.183830987373324	0.194242012684404	0.03591177496463	6.15734810000149E-06	0.1522282352504	0.30845834310139	0.86029354590376	0.494884108750073	42552387.8209315	38843302.7152059	1.09548840717588	2	UDP-L-arabinose mutase	Carbohydrate metabolism.nucleotide sugar biosynthesis.UDP-L-arabinose biosynthesis.UDP-L-arabinose mutase	Carbohydrate metabolism	Carbohydrate metabolism.nucleotide sugar biosynthesis	Zm00001d033174_P001 pep chromosome:B73_RefGen_v4:1:252797116:252799804:-1 gene:Zm00001d033174 transcript:Zm00001d033174_T001 gene_biotype:protein_coding transcript_biotype:protein_coding gene_symbol:Golgi associated protein homolog description: Golgi associated protein homolog	gene_symbol:Golgi associated protein homolog description: Golgi associated protein homolog
473	zm00001d033204_p001	0.78973768812685	0.008406014481916	0.193506260406488	0.21512518548604	0.046181773966726	0.017539784706958	0.83570125727709	0.023931713827519	0.42181201178526	0.4988410098227	0.63936249614948	0.145848619676652	55845047.9670591	55768228.0374666	1.0013774855737	8	methylation reader *(MBD10-11)	Chromatin organisation.epigenetic state regulation.DNA methylation regulation.cytosine methylation reader activities.methylation reader *(MBD10-11)	Chromatin organisation	Chromatin organisation.epigenetic state regulation	Zm00001d033204_P001 pep chromosome:B73_RefGen_v4:1:254163170:254168845:1 gene:Zm00001d033204 transcript:Zm00001d033204_T001 gene_biotype:protein_coding transcript_biotype:protein_coding gene_symbol:methyl binding domain115 description: methyl binding domain115	gene_symbol:methyl binding domain115 description: methyl binding domain115
474	zm00001d033421_p001	3.32510443464718E-06	5.17544103203667E-13	4.9354836579719E-06	0.430330091394465	0.141408476716828	0.094163012035325	1.75150435559815E-05	8.28070565125868E-11	9.87096731594379E-05	0.676244027716257	0.815870157748933	0.372922819941882	15656609.3751019	21744241.3727503	0.720034748819641	4	deoxyuridine triphosphatase *(DUT)	Nucleotide metabolism.deoxynucleotides.catabolism.deoxyuridine triphosphatase *(DUT)	Nucleotide metabolism	Nucleotide metabolism.deoxynucleotides	Zm00001d033421_P001 pep chromosome:B73_RefGen_v4:1:262588025:262589296:-1 gene:Zm00001d033421 transcript:Zm00001d033421_T001 gene_biotype:protein_coding transcript_biotype:protein_coding description:Deoxyuridine 5'-triphosphate nucleotidohydrolase	description:Deoxyuridine 5'-triphosphate nucleotidohydrolase
475	zm00001d033554_p001	1.27456614607107E-08	0.382686612799793	0.543129907031324	0.133079116234191	0.151394656490969	0.62392749751851	1.75802227044286E-07	0.506031884693941	0.772752015984046	0.39352246742986	0.815870157748933	0.836083748768523	11532176.9753792	15714752.6917547	0.733844000066888	6	component *(SDH5) of succinate dehydrogenase complex	Cellular respiration.tricarboxylic acid cycle.succinate dehydrogenase complex.components.component *(SDH5)	Cellular respiration	Cellular respiration.tricarboxylic acid cycle	Zm00001d033554_P001 pep chromosome:B73_RefGen_v4:1:267003826:267007846:1 gene:Zm00001d033554 transcript:Zm00001d033554_T001 gene_biotype:protein_coding transcript_biotype:protein_coding gene_symbol:succinate dehydrogenase12 description: succinate dehydrogenase12	gene_symbol:succinate dehydrogenase12 description: succinate dehydrogenase12
476	zm00001d033596_p001	2.04592730192537E-05	0.240880963239734	0.951265565156106	0.756774470419513	0.826980871677926	0.927995888474199	8.84725319751512E-05	0.358854321399976	0.98068614964547	0.885890640245376	0.977869838482085	0.976837777341263	8081857.49771795	10918122.1100781	0.7402241352712	6	beta-type-4 component *(PBD) of 26S proteasome	Protein homeostasis.ubiquitin-proteasome system.26S proteasome.20S core particle.beta-type components.beta-type-4 component *(PBD)	Protein homeostasis	Protein homeostasis.ubiquitin-proteasome system	Zm00001d033596_P001 pep chromosome:B73_RefGen_v4:1:268074541:268077881:-1 gene:Zm00001d033596 transcript:Zm00001d033596_T001 gene_biotype:protein_coding transcript_biotype:protein_coding description:Proteasome subunit beta type	description:Proteasome subunit beta type
477	zm00001d033649_p001	0.013016101611918	0.042771772931022	0.001272154370078	0.000132593857652	0.351109251900137	0.958855275795935	0.024103891873923	0.090522270753486	0.009601165057191	0.011786120680161	0.958044542571583	0.986463337330918	85372897.0104788	85888231.529266	0.993999940275735	2	beta-glucosidase involved in pollen intine formation	Plant reproduction.gametogenesis.male gametophyt.intine formation.beta-glucosidase *(BGLU43/44)	Plant reproduction	Plant reproduction.gametogenesis	Zm00001d033649_P001 pep chromosome:B73_RefGen_v4:1:269615026:269618990:-1 gene:Zm00001d033649 transcript:Zm00001d033649_T001 gene_biotype:protein_coding transcript_biotype:protein_coding description:Beta-glucosidase 44	description:Beta-glucosidase 44
478	zm00001d033734_p002	1.7576007491998E-07	0.379164669421416	0.342067768449382	0.04790899611099	0.956598495782787	0.125973080322585	1.35200057630754E-06	0.50471170638458	0.608120477243345	0.25122742997325	0.992551089251393	0.428844528757737	23886241.5750537	17359601.8578727	1.37596713165522	7	subunit alpha of coat protein complex	Vesicle trafficking.retrograde trafficking.Coat protein I (COPI) coatomer machinery.coat protein complex.subunit alpha	Vesicle trafficking	Vesicle trafficking.retrograde trafficking	Zm00001d033734_P002 pep chromosome:B73_RefGen_v4:1:272416586:272421931:-1 gene:Zm00001d033734 transcript:Zm00001d033734_T002 gene_biotype:protein_coding transcript_biotype:protein_coding description:Coatomer subunit alpha-1	description:Coatomer subunit alpha-1
479	zm00001d033746_p001	0.089144622793424	0.001958826963932	0.242593951819191	0.166466278844358	0.407684738301181	0.350490144249549	0.132557059915872	0.006933900757281	0.483977958741528	0.441887266527685	0.977869838482085	0.666019888016231	9215316.06996021	8332955.18347114	1.10588811136765	2	cytosolic phosphoglucomutase	Carbohydrate metabolism.sucrose metabolism.biosynthesis.cytosolic phosphoglucomutase	Carbohydrate metabolism	Carbohydrate metabolism.sucrose metabolism	Zm00001d033746_P001 pep chromosome:B73_RefGen_v4:1:272697870:272704330:1 gene:Zm00001d033746 transcript:Zm00001d033746_T001 gene_biotype:protein_coding transcript_biotype:protein_coding gene_symbol:phosphoglucomutase1 description: phosphoglucomutase1	gene_symbol:phosphoglucomutase1 description: phosphoglucomutase1
480	zm00001d033747_p001	0.615287046406636	0.012654964889307	0.013515230789871	0.034802722153559	0.038028645655728	0.021346959646385	0.679804893126934	0.033740558208441	0.063601086069982	0.237530754779214	0.620875847440464	0.160019374082249	16274322.5975417	16675844.8734951	0.975921923057008	2	cytosolic glutamine synthetase *(GLN1)	Nutrient uptake.nitrogen assimilation.ammonium assimilation.glutamine synthetase activities.cytosolic glutamine synthetase *(GLN1)	Nutrient uptake	Nutrient uptake.nitrogen assimilation	Zm00001d033747_P001 pep chromosome:B73_RefGen_v4:1:272704775:272707957:-1 gene:Zm00001d033747 transcript:Zm00001d033747_T001 gene_biotype:protein_coding transcript_biotype:protein_coding gene_symbol:glutamine synthetase2 description:Glutamine synthetase root isozyme 2	gene_symbol:glutamine synthetase2 description:Glutamine synthetase root isozyme 2
481	zm00001d033764_p001	0.527862553137766	0.319071177340445	0.474820570974779	0.07564068970151	0.018970340704289	0.346197858052057	0.605000060902883	0.441621006699577	0.723420201160609	0.305603609764073	0.592006517359574	0.661800420402507	16288591.8660798	16712327.4996324	0.974645324921864	5	nucleocytoplasmic export karyopherin *(XPO2)	Protein translocation.nucleus.nucleocytoplasmic transport.nuclear transport receptor activities.export karyopherin *(XPO2)	Protein translocation	Protein translocation.nucleus	Zm00001d033764_P001 pep chromosome:B73_RefGen_v4:1:272997605:273005147:1 gene:Zm00001d033764 transcript:Zm00001d033764_T001 gene_biotype:protein_coding transcript_biotype:protein_coding description:Exportin-2	description:Exportin-2
482	zm00001d033850_p002	0.011753651996817	0.061769079042017	0.837511945136281	0.553530839336777	0.739918109466929	0.739255855522661	0.022020893670852	0.124471695802553	0.94062368112353	0.766161460622043	0.977869838482085	0.896360220347412	333339271.71885	361271253.565067	0.922684183779968	4	alpha-Tubulin component *(TUA) of alpha-beta-Tubulin heterodimer	Cytoskeleton organisation.microtubular network.alpha-beta-Tubulin heterodimer.alpha-Tubulin component *(TUA)	Cytoskeleton organisation	Cytoskeleton organisation.microtubular network	Zm00001d033850_P002 pep chromosome:B73_RefGen_v4:1:275839812:275843362:1 gene:Zm00001d033850 transcript:Zm00001d033850_T002 gene_biotype:protein_coding transcript_biotype:protein_coding gene_symbol:alpha tubulin2 description: alpha tubulin1	gene_symbol:alpha tubulin2 description: alpha tubulin1
483	zm00001d033925_p001	0.003209313764914	0.306327986429077	0.216715899827002	0.079085674169589	0.551178049359544	0.017424582495736	0.007463520383522	0.431998667815813	0.451592720260778	0.30712883172656	0.977869838482085	0.145848619676652	140262810.178032	113491684.336503	1.23588623252918	1	not classified	not assigned.not annotated	not assigned	not assigned.not annotated	Zm00001d033925_P001 pep chromosome:B73_RefGen_v4:1:278704407:278706905:-1 gene:Zm00001d033925 transcript:Zm00001d033925_T001 gene_biotype:protein_coding transcript_biotype:protein_coding gene_symbol:cystathionine beta synthase domain protein1 description: cystathionine beta synthase domain protein1	gene_symbol:cystathionine beta synthase domain protein1 description: cystathionine beta synthase domain protein1
484	zm00001d033931_p001	3.60377025552908E-05	0.986957561503474	2.01919592946289E-19	0.003197944764168	0.303755865931154	2.28251033231775E-07	0.000144150810221	0.996926829801489	1.61535674357031E-16	0.085278527044488	0.958044542571583	4.56502066463551E-05	577983900.654024	522151185.781909	1.10692825448343	2	alcohol dehydrogenase *(ADH)	Carbohydrate metabolism.fermentation.acetic acid biosynthesis.alcohol dehydrogenase *(ADH)	Carbohydrate metabolism	Carbohydrate metabolism.fermentation	Zm00001d033931_P001 pep chromosome:B73_RefGen_v4:1:278821298:278824963:-1 gene:Zm00001d033931 transcript:Zm00001d033931_T001 gene_biotype:protein_coding transcript_biotype:protein_coding gene_symbol:alcohol dehydrogenase1 description:Alcohol dehydrogenase 1	gene_symbol:alcohol dehydrogenase1 description:Alcohol dehydrogenase 1
485	zm00001d033983_p002	8.47523420186456E-05	0.924582810450039	0.093740144034219	0.363278173646731	0.442929988681033	0.115088100642364	0.000289990415018	0.956877423492925	0.26687585490169	0.623900921599786	0.977869838482085	0.411028930865587	81975522.4092817	98406635.3036926	0.833028404601957	6	not classified	not assigned.not annotated	not assigned	not assigned.not annotated	Zm00001d033983_P002 pep chromosome:B73_RefGen_v4:1:280118432:280122114:-1 gene:Zm00001d033983 transcript:Zm00001d033983_T002 gene_biotype:protein_coding transcript_biotype:protein_coding description:Aluminium induced protein with YGL and LRDR motifs	description:Aluminium induced protein with YGL and LRDR motifs
486	zm00001d034015_p002	0.343304254693734	0.001369545532104	0.000896883119635	0.361838451868459	0.068470801511989	0.055531194274318	0.425144587856017	0.005168096347562	0.007247540360688	0.623900921599786	0.699499377686191	0.271415182528243	96434147.7189373	103724931.277095	0.929710403580014	4	EC_3.2 glycosylase	Enzyme classification.EC_3 hydrolases.EC_3.2 glycosylase	Enzyme classification	Enzyme classification.EC_3 hydrolases	Zm00001d034015_P002 pep chromosome:B73_RefGen_v4:1:281226731:281232212:1 gene:Zm00001d034015 transcript:Zm00001d034015_T002 gene_biotype:protein_coding transcript_biotype:protein_coding gene_symbol:exoglucanase1 description: exoglucanase1	gene_symbol:exoglucanase1 description: exoglucanase1
487	zm00001d034032_p001	0.025685629436046	0.311159312959891	0.321870745986623	0.234968576130053	0.861528289410384	0.815513504750661	0.043534965145841	0.434428360153425	0.586354655106876	0.519845092944868	0.981397570409483	0.94183590075869	17576261.1489051	15283056.0033364	1.15004886097833	7	EC_4.3 carbon-nitrogen lyase	Enzyme classification.EC_4 lyases.EC_4.3 carbon-nitrogen lyase	Enzyme classification	Enzyme classification.EC_4 lyases	Zm00001d034032_P001 pep chromosome:B73_RefGen_v4:1:281626478:281630659:-1 gene:Zm00001d034032 transcript:Zm00001d034032_T001 gene_biotype:protein_coding transcript_biotype:protein_coding description:Protein STRICTOSIDINE SYNTHASE-LIKE 3	description:Protein STRICTOSIDINE SYNTHASE-LIKE 3
488	zm00001d034059_p001	0.000259366777909	0.00111725420968	5.28171170386524E-07	0.005709600008342	0.344777084883437	0.000170127294363	0.000801132904738	0.004446575294859	1.92062243776918E-05	0.120202105438774	0.958044542571583	0.005670909812094	29583184.6005776	24397950.0080698	1.2125274701683	3	component *(uL13) of large ribosomal-subunit (LSU) proteome	Protein biosynthesis.ribosome biogenesis.large ribosomal subunit (LSU).LSU proteome.component *(uL13)	Protein biosynthesis	Protein biosynthesis.ribosome biogenesis	Zm00001d034059_P001 pep chromosome:B73_RefGen_v4:1:282747831:282749595:1 gene:Zm00001d034059 transcript:Zm00001d034059_T001 gene_biotype:protein_coding transcript_biotype:protein_coding gene_symbol:ribosomal protein L13A homolog description:60S ribosomal protein L13a-1	gene_symbol:ribosomal protein L13A homolog description:60S ribosomal protein L13a-1
489	zm00001d034072_p001	7.88922662083626E-09	0.413538963285923	0.363077065659623	0.042807550513051	0.556424706806551	0.730234935000754	1.19082665974887E-07	0.533598662304417	0.634195747877071	0.243111208203955	0.977869838482085	0.895993785276998	13454428.9743067	25467542.2015405	0.528297111194846	6	UDP-D-glucose 6-dehydrogenase	Carbohydrate metabolism.nucleotide sugar biosynthesis.UDP-D-glucuronic acid biosynthesis.UDP-D-glucose 6-dehydrogenase	Carbohydrate metabolism	Carbohydrate metabolism.nucleotide sugar biosynthesis	Zm00001d034072_P001 pep chromosome:B73_RefGen_v4:1:283163311:283164753:1 gene:Zm00001d034072 transcript:Zm00001d034072_T001 gene_biotype:protein_coding transcript_biotype:protein_coding description:UDP-glucose 6-dehydrogenase	description:UDP-glucose 6-dehydrogenase
490	zm00001d034074_p003	0.629878959231794	0.789861507630295	0.43278842249916	0.419580429860947	0.392078183204938	0.924811811576246	0.689334018311129	0.86740201025782	0.685605421780848	0.668057023766673	0.977869838482085	0.974768707853751	26167896.7331306	28771951.5088916	0.90949328637106	2	plastidial alpha-glucan phosphorylase *(PHS1)	Carbohydrate metabolism.starch metabolism.degradation.hydrolysis and phosphorolysis.plastidial alpha-glucan phosphorylase *(PHS1)	Carbohydrate metabolism	Carbohydrate metabolism.starch metabolism	Zm00001d034074_P003 pep chromosome:B73_RefGen_v4:1:283220928:283230016:-1 gene:Zm00001d034074 transcript:Zm00001d034074_T003 gene_biotype:protein_coding transcript_biotype:protein_coding gene_symbol:starch phosphorylase1 description: starch phosphorylase1	gene_symbol:starch phosphorylase1 description: starch phosphorylase1
491	zm00001d034112_p001	0.493164302397531	0.070090082112183	0.042515279696145	0.051847657062842	0.489422001000007	0.030973611045392	0.575118719997121	0.137095515133854	0.144119592190322	0.259238285314209	0.977869838482085	0.192084409583823	12933987.8458367	12120158.2521112	1.06714677950543	3	protease *(SBT1)	Protein homeostasis.proteolysis.serine-type peptidase activities.Subtilisin-type protease activities.protease *(SBT1)	Protein homeostasis	Protein homeostasis.proteolysis	Zm00001d034112_P001 pep chromosome:B73_RefGen_v4:1:284242028:284244325:-1 gene:Zm00001d034112 transcript:Zm00001d034112_T001 gene_biotype:protein_coding transcript_biotype:protein_coding description:Subtilisin-like protease	description:Subtilisin-like protease
492	zm00001d034218_p001	0.16527127811363	0.395524993921092	0.463988090266665	0.053789229224465	0.794979300724575	0.381434158138898	0.226012004257956	0.519573062622124	0.715942874851027	0.260796262906499	0.977869838482085	0.692475803992981	3541258.2718121	2816588.91774508	1.25728616252853	5	component *(COX6a) of cytochrome c oxidase complex	Cellular respiration.oxidative phosphorylation.cytochrome c oxidase complex.core components.component *(COX6a)	Cellular respiration	Cellular respiration.oxidative phosphorylation	Zm00001d034218_P001 pep chromosome:B73_RefGen_v4:1:286998066:287000890:1 gene:Zm00001d034218 transcript:Zm00001d034218_T001 gene_biotype:protein_coding transcript_biotype:protein_coding description:Cytochrome c oxidase subunit 6a mitochondrial	description:Cytochrome c oxidase subunit 6a mitochondrial
493	zm00001d034256_p001	0.284775682679648	9.25924972527471E-07	0.004808054069929	0.677180389540298	0.108742637099041	0.257818581654145	0.365683059620736	1.64608884004884E-05	0.02747459468531	0.839913661445331	0.805501015548453	0.568233977027713	5726093.69042885	6017073.30989093	0.951641004774903	2	cytosolic phosphoglucose isomerase	Carbohydrate metabolism.sucrose metabolism.biosynthesis.cytosolic phosphoglucose isomerase	Carbohydrate metabolism	Carbohydrate metabolism.sucrose metabolism	Zm00001d034256_P001 pep chromosome:B73_RefGen_v4:1:288168990:288176921:1 gene:Zm00001d034256 transcript:Zm00001d034256_T001 gene_biotype:protein_coding transcript_biotype:protein_coding gene_symbol:phosphohexose isomerase1 description: phosphohexose isomerase1	gene_symbol:phosphohexose isomerase1 description: phosphohexose isomerase1
494	zm00001d034531_p001	0.745809295298257	0.658687133718389	0.782294966531642	0.902065224409131	0.705094425115784	0.469352877225268	0.794470620823709	0.771522264970294	0.915368380417298	0.953305389071736	0.977869838482085	0.740596255976754	5985743.99008965	6192928.55243731	0.966544977776932	2	E2 component of mitochondrial pyruvate dehydrogenase complex	Cellular respiration.pyruvate oxidation.mitochondrial pyruvate dehydrogenase complex.E2 component	Cellular respiration	Cellular respiration.pyruvate oxidation	Zm00001d034531_P001 pep chromosome:B73_RefGen_v4:1:295750532:295760489:1 gene:Zm00001d034531 transcript:Zm00001d034531_T001 gene_biotype:protein_coding transcript_biotype:protein_coding description:Dihydrolipoyllysine-residue acetyltransferase component 1 of pyruvate dehydrogenase complex mitochondrial	description:Dihydrolipoyllysine-residue acetyltransferase component 1 of pyruvate dehydrogenase complex mitochondrial
495	zm00001d034547_p001	0.009423075669178	0.773115832317485	1.08577576146455E-05	0.029167088604143	0.081489079106703	0.006200055207276	0.018208841872809	0.855453203117549	0.000177269512076	0.216052508178835	0.732486104329911	0.081321931814572	754413182.495223	817182776.381264	0.923187815871494	4	not classified	not assigned.not annotated	not assigned	not assigned.not annotated	Zm00001d034547_P001 pep chromosome:B73_RefGen_v4:1:295996848:295998888:1 gene:Zm00001d034547 transcript:Zm00001d034547_T001 gene_biotype:protein_coding transcript_biotype:protein_coding
496	zm00001d034602_p001	0.577657723807778	0.684068374885353	0.550209628374419	0.002067907251073	0.423999531466005	0.759083479712665	0.647235544882665	0.787416834400406	0.779057880884133	0.063627915417622	0.977869838482085	0.905118574563527	239062429.354052	254449066.318312	0.939529599432637	3	5,10-methylene-THF reductase	Coenzyme metabolism.tetrahydrofolate metabolism.tetrahydrofolate (THF) interconversions.5,10-methylene-THF reductase	Coenzyme metabolism	Coenzyme metabolism.tetrahydrofolate metabolism	Zm00001d034602_P001 pep chromosome:B73_RefGen_v4:1:297605177:297611407:-1 gene:Zm00001d034602 transcript:Zm00001d034602_T001 gene_biotype:protein_coding transcript_biotype:protein_coding gene_symbol:brown midrib2 description: brown midrib2	gene_symbol:brown midrib2 description: brown midrib2
497	zm00001d034630_p001	0.565655196495995	0.168558667536825	0.001367256960562	0.039090512680493	0.720971973839374	0.522927585546635	0.636461543174116	0.269293510876904	0.010222481948127	0.238299671196601	0.977869838482085	0.772743915347373	105200649.245394	104117010.222927	1.0104078960791	5	leucyl aminopeptidase	Protein homeostasis.proteolysis.metallopeptidase activities.aminopeptidase activities.M1-class aminopeptidase activities.leucyl aminopeptidase	Protein homeostasis	Protein homeostasis.proteolysis	Zm00001d034630_P001 pep chromosome:B73_RefGen_v4:1:298527321:298536055:1 gene:Zm00001d034630 transcript:Zm00001d034630_T001 gene_biotype:protein_coding transcript_biotype:protein_coding description:Leukotriene A-4 hydrolase homolog	description:Leukotriene A-4 hydrolase homolog
498	zm00001d034635_p001	7.83975087672271E-05	0.00042448177952	0.002330937748603	0.012018102553575	0.819669892380063	0.149105718378461	0.00027315075467	0.002135757381233	0.015284837695757	0.164365911718495	0.977869838482085	0.457173127926045	28033599.6899253	39769787.2668889	0.704896898286032	4	chalcone isomerase	Secondary metabolism.phenolics.flavonoid biosynthesis.flavanones.chalcone isomerase	Secondary metabolism	Secondary metabolism.phenolics	Zm00001d034635_P001 pep chromosome:B73_RefGen_v4:1:298580972:298582430:-1 gene:Zm00001d034635 transcript:Zm00001d034635_T001 gene_biotype:protein_coding transcript_biotype:protein_coding gene_symbol:chalcone flavanone isomerase1 description: chalcone flavanone isomerase1	gene_symbol:chalcone flavanone isomerase1 description: chalcone flavanone isomerase1
499	zm00001d034644_p001	0.000302561744201	0.755978790283315	0.038990622852313	0.316388279552681	0.577263732563818	0.298866603237672	0.000916853770305	0.842598721965801	0.137325455333164	0.587081857251474	0.977869838482085	0.607594768929379	29413056.8014278	39603837.3825472	0.742681991073664	6	actin-depolymerizing factor	Cytoskeleton organisation.microfilament network.actin polymerisation.actin-depolymerizing factor *(ADF)	Cytoskeleton organisation	Cytoskeleton organisation.microfilament network	Zm00001d034644_P001 pep chromosome:B73_RefGen_v4:1:298705539:298708107:1 gene:Zm00001d034644 transcript:Zm00001d034644_T001 gene_biotype:protein_coding transcript_biotype:protein_coding gene_symbol:actin depolymerizing factor3 description: actin depolymerizing factor3	gene_symbol:actin depolymerizing factor3 description: actin depolymerizing factor3
500	zm00001d034663_p001	3.20721202071897E-06	0.000139503661167	0.047439445833221	0.000738179008164	0.581076299727383	0.170747235881675	1.73362811930755E-05	0.000873896794763	0.158131486110737	0.035721971783031	0.977869838482085	0.477614645822867	12170232.6078469	10464013.2589092	1.16305592383353	3	alpha-class expansin	Cell wall organisation.cell wall proteins.expansin activities.alpha-class expansin	Cell wall organisation	Cell wall organisation.cell wall proteins	Zm00001d034663_P001 pep chromosome:B73_RefGen_v4:1:299194181:299196764:-1 gene:Zm00001d034663 transcript:Zm00001d034663_T001 gene_biotype:protein_coding transcript_biotype:protein_coding gene_symbol:alpha-expansin4 description: alpha-expansin4	gene_symbol:alpha-expansin4 description: alpha-expansin4
[truncated: 300 more rows]
